# Supplementary material for: Candida albicans Commensalism and Pathogenicity Are Intertwined Traits Directed by a Tightly Knit Transcriptional Regulatory Circuit
Source: PLoS Biol. 2013 Mar 19;11(3):e1001510. doi: 10.1371/journal.pbio.1001510 (PMC3601966; doi:10.1371/journal.pbio.1001510)
Supplement: Dataset S1 — ChIP-chip binding regions and log2 enrichment values for Rtg1, Rtg3, Hms1, Lys14, Lys144, and Zcf21. The chromosome coordinates given follow the C. albicans SC5314 Assembly 19 (www.candidagenome.org) and are centered on the midpoint of each ChIP peak and extend 250 nt to each side. The ntar (novel transcriptionally active region) nomenclature is based on reference [44] of the main text. (ZIP) [file pbio.1001510.s001.zip]

Archive with 3 entries (2 files):
- Data_S1_Perez_et_al.xlsx
- __MACOSX/
- __MACOSX/._Data_S1_Perez_et_al.xlsx
