# Supplementary material for: Candida albicans Commensalism and Pathogenicity Are Intertwined Traits Directed by a Tightly Knit Transcriptional Regulatory Circuit
Source: PLoS Biol. 2013 Mar 19;11(3):e1001510. doi: 10.1371/journal.pbio.1001510 (PMC3601966; doi:10.1371/journal.pbio.1001510)
Supplement: Dataset S1 — ChIP-chip binding regions and log2 enrichment values for Rtg1, Rtg3, Hms1, Lys14, Lys144, and Zcf21. The chromosome coordinates given follow the C. albicans SC5314 Assembly 19 (www.candidagenome.org) and are centered on the midpoint of each ChIP peak and extend 250 nt to each side. The ntar (novel transcriptionally active region) nomenclature is based on reference [44] of the main text. (ZIP) [file pbio.1001510.s001.zip › Data_S1_Perez_et_al.xlsx]

## Sheet: RTG1-3
Chromosome	Coordinate_start_RTG1	Coordinate_end_RTG1	RTG1_log2_peak_value	Coordinate_start_RTG3	Coordinate_end_RTG3	RTG3_log2_peak_value	ORF or ntar transcription start site closest to peak
chr1	57558	58057	0.927	57559	58058	0.918	orf19.6071	orf19.6070
chr1	231465	231964	3.097	231507	232006	3.174	ntar_18	ntar_19
chr1	349484	349983	2.184	349539	350038	2.265	orf19.3360	ntar_33
chr1	350578	351077	1.074	350477	350976	1.055	orf19.3360
chr1	410063	410562	1.358	410073	410572	1.466	orf19.4526
chr1	436552	437051	1	436552	437051	0.976	orf19.3668
chr1	444666	445165	0.917	444740	445239	0.925	orf19.3669
chr1	445773	446272	2.193	445762	446261	2.128	orf19.3669
chr1	451574	452073	2.525	451579	452078	2.429	orf19.3670	orf19.3672
chr1	456148	456647	1.973	456148	456647	2	orf19.3674	orf19.3675
chr1	514814	515313	1.019	514769	515268	0.998	orf19.2929	ntar_52
chr1	536403	536902	1.106	536434	536933	1.028	orf19.2943.5	ntar_55
chr1	564939	565438	1.401	564939	565438	1.344	orf19.2959.1	orf19.2960
chr1	597210	597709	1.048	597229	597728	1.031	orf19.2972
chr1	709360	709859	1.841	709419	709918	1.827	orf19.3038
chr1	893034	893533	1	893043	893542	0.904	orf19.1065
chr1	897031	897530	1.622	897071	897570	1.608	orf19.1069
chr1	926829	927328	1.147	926827	927326	1.116	orf19.6842	orf19.6843
chr1	1034162	1034661	1.023	1034139	1034638	0.863	orf19.48	ntar_100
chr1	1047239	1047738	0.936	1047250	1047749	0.871	orf19.53	orf19.54
chr1	1081134	1081633	1.2	1081181	1081680	1.129	orf19.4056
chr1	1094924	1095423	2.499	1094971	1095470	2.724	orf19.449
chr1	1231215	1231714	1.371	1231187	1231686	1.531	orf19.2458
chr1	1304071	1304570	2.496	1304068	1304567	2.414	orf19.1826
chr1	1423466	1423965	1.13	1423448	1423947	1.163	orf19.6245
chr1	1453352	1453851	1.135	1453384	1453883	1.125	orf19.6229
chr1	1488641	1489140	1.354	1488634	1489133	1.16	orf19.6211
chr1	1536924	1537423	2.419	1536913	1537412	2.337	orf19.4450.1
chr1	1550550	1551049	0.956	1550613	1551112	0.88	orf19.4445
chr1	1615393	1615892	1.225	1615440	1615939	1.119	ntar_147
chr1	1715329	1715828	1.887	1715318	1715817	1.753	orf19.5058
chr1	1758796	1759295	2.463	1758800	1759299	2.391	orf19.5079
chr1	1834769	1835268	2.476	1834771	1835270	2.396	orf19.5114	orf19.5114.1
chr1	1839300	1839799	2.323	1839328	1839827	2.423	orf19.5118	orf19.5117
chr1	1887699	1888198	1.209	1887724	1888223	1.188	orf19.409	orf19.4720
chr1	1915593	1916092	1.037	1915618	1916117	0.959	orf19.4737
chr1	1946714	1947213	0.938	1945862	1946361	0.868	orf19.4752	orf19.4753
chr1	2031951	2032450	1.678	2031984	2032483	1.716	orf19.4784	orf19.4783
chr1	2053708	2054207	2.042	2053756	2054255	1.865	orf19.4792	ntar_195
chr1	2195112	2195611	1.686	2195095	2195594	1.879	orf19.4867	orf19.4869
chr1	2244342	2244841	1.578	2244446	2244945	1.554	orf19.4887	orf19.4888
chr1	2245396	2245895	1.641	2245483	2245982	1.561	orf19.4887	orf19.4888
chr1	2276547	2277046	1.326	2276541	2277040	1.211	orf19.4900
chr1	2296916	2297415	1.499	2296897	2297396	1.674	orf19.4907	ntar_213
chr1	2347082	2347581	1.223	2347103	2347602	1.179	orf19.1830
chr1	2404076	2404575	1.408	2404075	2404574	1.386	orf19.2332	orf19.2333
chr1	2457983	2458482	0.931	2457921	2458420	0.807	orf19.2296
chr1	2476547	2477046	1.207	2476560	2477059	1.291	orf19.675
chr1	2486042	2486541	1.56	2486046	2486545	1.473	orf19.671
chr1	2487517	2488016	2.269	2487503	2488002	2.244	orf19.670.2
chr1	2493302	2493801	1.482	2493300	2493799	1.257	orf19.667.1	orf19.668
chr1	2559635	2560134	0.992	2559608	2560107	0.829	orf19.1152
chr1	2593712	2594211	1.835	2593730	2594229	1.882	orf19.5282
chr1	2801087	2801586	1.183	2801075	2801574	1.132	orf19.4914.1
chr1	2855935	2856434	0.941	2855931	2856430	0.871	orf19.4936.1
chr1	2872138	2872637	2.554	2872120	2872619	2.452	orf19.4941	orf19.4942
chr1	2892734	2893233	2.261	2892733	2893232	2.045	orf19.4952
chr1	2911553	2912052	1.758	2911528	2912027	1.905	orf19.4960	orf19.4961	ntar_262
chr1	2992761	2993260	1.176	2992778	2993277	0.932	orf19.4997	orf19.4998
chr1	3133858	3134357	1.201	3133858	3134357	1.113	orf19.7229
chr1	3152639	3153138	0.902	3152618	3153117	0.911	orf19.7239
chr1	3163250	3163749	2.223	3163259	3163758	2.224	orf19.7247	orf19.7250
chr2	18196	18695	1.17	18203	18702	1.024	orf19.2119	orf19.1907
chr2	32767	33266	2.771	32765	33264	3.059	orf19.2108	orf19.2107.1
chr2	131611	132110	0.964	131599	132098	0.982	orf19.2048	orf19.2047
chr2	169291	169790	1.777	169317	169816	1.678	orf19.2020
chr2	180170	180669	1.474	180145	180644	1.534	orf19.2013	orf19.2014
chr2	199984	200483	2.114	200005	200504	2.147	orf19.2005	ntar_302
chr2	315795	316294	1.683	315803	316302	1.564	orf19.1486
chr2	473996	474495	1.084	473935	474434	1.151	orf19.1562
chr2	662284	662783	0.924	662259	662758	0.912	orf19.909	ntar_346
chr2	709582	710081	1.351	709547	710046	1.447	orf19.882
chr2	739344	739843	2.453	739358	739857	2.385	ntar_354
chr2	838713	839212	2.194	838696	839195	2.263	orf19.822
chr2	898745	899244	1.204	898756	899255	1.01	orf19.791
chr2	979967	980466	1.769	979967	980466	1.477	orf19.150	orf19.147
chr2	1068634	1069133	0.963	1068674	1069173	0.832	orf19.3548.1
chr2	1165121	1165620	1.668	1165092	1165591	1.574	orf19.6881	orf19.6882
chr2	1332615	1333114	1.038	1332686	1333185	0.919	ntar_402
chr2	1338862	1339361	1.819	1338864	1339363	1.821	orf19.35	orf19.34
chr2	1340288	1340787	2.69	1340220	1340719	2.793	orf19.35	orf19.34
chr2	1406806	1407305	1.182	1406772	1407271	0.998	orf19.2238
chr2	1558676	1559175	1.578	1558676	1559175	1.444	orf19.1861
chr2	1607547	1608046	2.021	1607578	1608077	2.063	orf19.2192
chr2	1646549	1647048	1.363	1646571	1647070	1.364	orf19.2173
chr2	1677886	1678385	2.813	1677886	1678385	2.834	orf19.1354
chr2	1693031	1693530	1.278	1693014	1693513	1.259	orf19.1435
chr2	1743635	1744134	1.494	1743594	1744093	1.255	ntar_450	ntar_446
chr2	1803227	1803726	1.017	1803231	1803730	0.977	orf19.220
chr2	1816461	1816960	1.083	1816467	1816966	1.073	orf19.215	orf19.216
chr2	1842966	1843465	1.052	1842964	1843463	1.02	orf19.203	orf19.204
chr2	1880107	1880606	1.258	1880138	1880637	1.258	orf19.4077	orf19.4076
chr2	2023457	2023956	2.35	2023575	2024074	2.35	orf19.1363	orf19.1362
chr2	2034379	2034878	1.04	2034383	2034882	1.022	orf19.1357	ntar_489	ntar_487
chr2	2042550	2043049	2.311	2042586	2043085	2.233	orf19.1785
chr2	2075262	2075761	1.276	2075262	2075761	1.482	orf19.1770
chr2	2182101	2182600	1.359	2182123	2182622	1.206	orf19.5334	orf19.5335
chr2	2187123	2187622	1.318	2187123	2187622	1.129	orf19.5338	ntar_516
chr2	2199911	2200410	1.054	2199921	2200420	0.976	orf19.5348
chr3	174480	174979	1.017	174451	174950	1.002	orf19.6165
chr3	190518	191017	0.913	190581	191080	0.887	orf19.2498
chr3	576137	576636	1.576	576146	576645	1.507	orf19.258
chr3	710830	711329	1.425	710831	711330	1.223	orf19.334
chr3	743048	743547	1.756	743037	743536	1.731	orf19.347
chr3	797445	797944	1.687	797384	797883	1.754	orf19.6937
chr3	811223	811722	1.66	811216	811715	1.61	orf19.6928
chr3	848543	849042	0.931	848427	848926	0.875	orf19.2803
chr3	854451	854950	1.327	854471	854970	1.421	orf19.918	orf19.913.2
chr3	946886	947385	0.902	946905	947404	0.858	orf19.5906
chr3	956659	957158	1.562	956659	957158	1.413	orf19.5908
chr3	1058688	1059187	2.228	1058730	1059229	2.194	orf19.5960
chr3	1059590	1060089	3.368	1059590	1060089	3.386	orf19.5960
chr3	1145663	1146162	1.607	1145665	1146164	1.59	orf19.6000	orf19.5999
chr3	1219957	1220456	1.179	1219809	1220308	1.011	orf19.6983
chr3	1220672	1221171	0.98	1220640	1221139	0.941
chr3	1250700	1251199	1.02	1250691	1251190	1.056	orf19.6993
chr3	1357703	1358202	1.331	1357708	1358207	1.188	orf19.7380	orf19.7381
chr3	1361580	1362079	1.096	1360993	1361492	0.995	orf19.7380	orf19.7381
chr3	1412208	1412707	1.219	1412145	1412644	1.158	orf19.7400	orf19.7401
chr3	1565724	1566223	0.933	1565704	1566203	0.865	orf19.6817
chr3	1572881	1573380	1.366	1572881	1573380	1.331	orf19.6814	orf19.6816
chr3	1605335	1605834	1.286	1605316	1605815	1.193	orf19.6798
chr3	1668309	1668808	1.432	1668311	1668810	1.541	orf19.6771
chr3	1759806	1760305	1.3	1759782	1760281	1.224	orf19.6713
chr4	18662	19161	1.158	18628	19127	1.136	orf19.5636
chr4	129007	129506	0.967	128978	129477	0.919	orf19.4167	orf19.4166
chr4	226497	226996	0.969	226551	227050	0.868	orf19.4679
chr4	239384	239883	0.961	239373	239872	0.828	orf19.4672
chr4	261769	262268	1.239	261767	262266	1.337	ntar_731
chr4	262718	263217	1.051	262680	263179	1.113	orf19.4657	ntar_732
chr4	290372	290871	0.918	290375	290874	0.921	orf19.4646
chr4	478575	479074	1.945	478575	479074	1.911	orf19.2766	ntar_759
chr4	480119	480618	2.162	480120	480619	2.257	orf19.2765
chr4	522025	522524	1.17	521924	522423	1.171	orf19.2747
chr4	570994	571493	0.952	570982	571481	0.809	orf19.2724
chr4	575397	575896	1.323	575391	575890	1.279	orf19.2723	ntar_770
chr4	682137	682636	1.193	682133	682632	1.34	orf19.2665
chr4	716175	716674	1.237	715939	716438	1.347	orf19.3369
chr4	997323	997822	1.039	997302	997801	0.955	orf19.3822
chr4	1109944	1110443	1.627	1109955	1110454	1.744	orf19.740
chr4	1326536	1327035	1.089	1326569	1327068	0.96	orf19.1277
chr4	1490103	1490602	1.24	1490051	1490550	1.179	orf19.2876	orf19.2877
chr4	1523956	1524455	1.07	1523985	1524484	0.829	orf19.3135
chr5	73211	73710	2.615	73225	73724	2.521	orf19.951
chr5	155494	155993	2.399	155463	155962	2.244	orf19.920	orf19.921
chr5	205493	205992	1.638	205484	205983	1.711	orf19.1979
chr5	254820	255319	1.082	254807	255306	0.997	orf19.1958	ntar_867
chr5	279636	280135	1.186	279616	280115	1.285	orf19.1944
chr5	405615	406114	0.928	405592	406091	0.9	orf19.3195	orf19.3193
chr5	450606	451105	1.996	450642	451141	2.062	orf19.3171
chr5	547212	547711	1.063	547204	547703	1.022	orf19.4257
chr5	580687	581186	1.355	580687	581186	1.385	orf19.4274	orf19.4273
chr5	592710	593209	1.397	592714	593213	1.461	orf19.4279	orf19.4280
chr5	593585	594084	1.156	593589	594088	1.087	orf19.4279	orf19.4280
chr5	696285	696784	0.941	696300	696799	1.007	orf19.4342
chr5	709843	710342	1.151	709860	710359	1.162	orf19.4347
chr5	731788	732287	1.003	731807	732306	0.997	orf19.2655
chr5	785328	785827	1.292	785319	785818	1.415	orf19.6659
chr5	852321	852820	1.588	852307	852806	1.512	orf19.1106
chr5	856440	856939	1.877	856440	856939	1.729	orf19.1105.2
chr5	913205	913704	1.131	913225	913724	1.043	orf19.1280	orf19.1279
chr5	1107951	1108450	2.122	1107951	1108450	2.006	orf19.3997
chr5	1139325	1139824	0.927	1153867	1154366	1.665	orf19.4012
chr6	31543	32042	1.94	31540	32039	1.929	orf19.1187
chr6	36322	36821	2.5	36295	36794	2.359	orf19.1189	ntar_969
chr6	56319	56818	1.404	56304	56803	1.323	orf19.1193
chr6	162892	163391	1.341	162892	163391	1.313	orf19.85	orf19.84
chr6	173770	174269	0.945	173777	174276	0.866	orf19.90
chr6	182125	182624	1.353	182114	182613	1.459	orf19.93
chr6	208611	209110	1.519	208606	209105	1.467	orf19.111
chr6	271536	272035	0.933	271531	272030	0.966	orf19.3448
chr6	291135	291634	1.086	291184	291683	0.913	orf19.3439
chr6	365923	366422	1.541	365970	366469	1.327	orf19.3414
chr6	488167	488666	2.11	488160	488659	2.093	orf19.3476
chr6	520411	520910	1.258	520408	520907	1.086	orf19.5521
chr6	573046	573545	1.953	573049	573548	1.863	orf19.5551
chr6	616579	617078	0.959	616577	617076	0.89	orf19.5576	orf19.5578
chr6	673304	673803	1.386	673304	673803	1.378	orf19.5606	orf19.5607
chr6	708090	708589	2.515	708090	708589	2.459	orf19.5626	orf19.5625	ntar_1024
chr6	814798	815297	1.044	814790	815289	1.049	orf19.5751
chr7	57629	58128	2.126	57577	58076	2.299	orf19.7085	orf19.7084
chr7	118413	118912	1.112	118421	118920	1.232	ntar_1056
chr7	145554	146053	1.353	145553	146052	1.254	orf19.7042
chr7	183291	183790	1.407	183292	183791	1.364	ntar_1068
chr7	193232	193731	1.606	193206	193705	1.656	orf19.7022	orf19.7021	ntar_1072
chr7	297303	297802	0.947	297241	297740	0.83	orf19.6586
chr7	315828	316327	1.779	315830	316329	1.767	orf19.6578	ntar_1088
chr7	370114	370613	0.92	370059	370558	0.931	orf19.6554
chr7	378332	378831	1.243	378352	378851	1.208	orf19.6548	orf19.6547
chr7	389627	390126	1.413	389615	390114	1.47	orf19.6539	orf19.6540
chr7	410394	410893	1.091	410426	410925	0.904	orf19.6529	orf19.6530
chr7	454418	454917	1.778	454418	454917	1.723	orf19.6514
chr7	478485	478984	0.978	478467	478966	0.929	orf19.6496
chr7	903906	904405	1.306	903916	904415	1.156	orf19.7152
chrR	13084	13583	0.972	13060	13559	0.91	orf19.7539
chrR	91779	92278	1.067	91798	92297	0.919	orf19.7498	orf19.7497
chrR	125953	126452	0.988	125959	126458	0.888	orf19.7482	orf19.7483
chrR	184562	185061	1.235	184562	185061	1.368	orf19.3278
chrR	185594	186093	1.115	185594	186093	1.2	orf19.3277
chrR	338641	339140	1.009	338637	339136	0.88	orf19.2529.1	ntar_1189
chrR	455608	456107	2.284	455577	456076	2.466	orf19.2608
chrR	644150	644649	0.928	644158	644657	1.011	orf19.2841
chrR	730685	731184	1.749	730708	731207	1.868	orf19.2398	orf19.2397.3	ntar_1243
chrR	777759	778258	1.162	777739	778238	1.046	orf19.4393
chrR	1103674	1104173	1.211	1103678	1104177	1.324	orf19.645.1
chrR	1156329	1156828	1.308	1156333	1156832	1.376	orf19.5288
chrR	1249867	1250366	1.281	1249876	1250375	1.337	orf19.6621	orf19.460
chrR	1303810	1304309	0.948	1303784	1304283	0.813	orf19.3861
chrR	1434287	1434786	1.5	1434287	1434786	1.477	orf19.699
chrR	1534699	1535198	1.421	1534656	1535155	1.214	orf19.2356
chrR	1536065	1536564	1.48	1536067	1536566	1.352	orf19.2356
chrR	1565464	1565963	1.027	1565452	1565951	0.836	orf19.734	orf19.11
chrR	1624416	1624915	1.144	1624486	1624985	1.055	orf19.6121
chrR	1632459	1632958	0.963	1632445	1632944	0.84	orf19.6116	orf19.2620
chrR	1711116	1711615	1.603	1711085	1711584	1.508	orf19.3712
chrR	1736956	1737455	1.152	1737018	1737517	1.224	orf19.607	orf19.606
chrR	1799108	1799607	0.987	1799105	1799604	0.97	orf19.6391	orf19.6387
chrR	1823359	1823858	0.918	1823377	1823876	1	orf19.6408
chrR	1905506	1906005	1.141	1905506	1906005	1.077	orf19.7279.1
chrR	1963398	1963897	1.528	1963381	1963880	1.492	orf19.7313	orf19.7314
chrR	2023204	2023703	1.266	2023145	2023644	1.155	orf19.7342
chrR	2042634	2043133	1.035	2042627	2043126	0.989	ntar_1385
chrR	2128394	2128893	1.558	2128412	2128911	1.589	orf19.7566

## Sheet: HMS1
Chromosome	Coordinate_start_ROP1	Coordinate_end_ROP1	ROP1_log2_peak_value	ORF or ntar transcription start site closest to peak
chr1	231420	231919	1.267	orf19.3302
chr1	349515	350014	0.76	orf19.3360	ntar_33
chr1	445743	446242	2.291	orf19.3669	ntar_42
chr1	451570	452069	1.04	orf19.3670	orf19.3672
chr1	456189	456688	0.818	orf19.3674	orf19.3675
chr1	818838	819337	1.148	orf19.4459
chr1	867301	867800	0.621	orf19.1048
chr1	897401	897900	0.61	orf19.1069
chr1	946297	946796	0.968	orf19.6852	orf19.6852.1
chr1	985018	985517	0.778	orf19.771	orf19.772
chr1	1090746	1091245	1.401	orf19.450	ntar_104
chr1	1304105	1304604	1.622	orf19.1826
chr1	1758777	1759276	1.554	orf19.5079	ntar_169
chr1	1834858	1835357	1.808	orf19.5114	orf19.5114.1
chr1	1945740	1946239	0.764	orf19.4752	orf19.4753
chr1	2053864	2054363	0.796	orf19.4792	ntar_195
chr1	2296862	2297361	0.721	orf19.4907
chr1	2302293	2302792	0.725	orf19.4909.1
chr1	2403986	2404485	2.009	orf19.2332	orf19.2333
chr1	2487761	2488260	1.043	orf19.670.2	ntar_235
chr1	2516732	2517231	0.812	orf19.657	ntar_238
chr1	2593890	2594389	0.792	orf19.5282
chr1	2872137	2872636	1.997	orf19.4941	orf19.4942
chr1	2892267	2892766	0.94	orf19.4952
chr1	2912924	2913423	1.558	orf19.4961
chr1	3163180	3163679	0.801	orf19.7247	orf19.7250
chr2	162904	163403	1.193	orf19.2023	ntar_296
chr2	169426	169925	0.759	orf19.2020
chr2	200513	201012	1.34	orf19.2005	ntar_302
chr2	661923	662422	0.747	orf19.909	ntar_346
chr2	739329	739828	1.082	ntar_354
chr2	838682	839181	1.04	orf19.822
chr2	1332820	1333319	0.748	ntar_402
chr2	1333791	1334290	0.891	ntar_401
chr2	1338777	1339276	0.805	orf19.35
chr2	1677893	1678392	2.011	orf19.1353	orf19.1354	orf19.1352
chr2	1803296	1803795	1.012	orf19.220
chr2	1880037	1880536	1.348	orf19.4077	orf19.4076
chr2	2023868	2024367	0.972	orf19.1363	orf19.1362
chr2	2042523	2043022	1.039	orf19.1785
chr2	2182164	2182663	0.697	orf19.5335	orf19.5334
chr2	2199899	2200398	0.632	orf19.5348
chr3	335322	335821	0.909	orf19.1691
chr3	848729	849228	0.805	orf19.2803
chr3	1059547	1060046	1.334	orf19.5960	ntar_608
chr3	1413204	1413703	0.996	orf19.7400	orf19.7401
chr4	18542	19041	1.067	orf19.5636
chr4	128975	129474	0.958	orf19.4167	orf19.4166
chr4	318523	319022	0.683	orf19.4631
chr4	479533	480032	0.748	orf19.2765
chr4	997494	997993	1.097	orf19.3822
chr4	1055274	1055773	0.924	orf19.3794	orf19.3793
chr4	1109965	1110464	0.698	orf19.740
chr5	72932	73431	1.95	orf19.951	ntar_848
chr5	155415	155914	2.453	orf19.920	orf19.921
chr5	205460	205959	1.08	orf19.1979
chr5	254878	255377	0.664	ntar_867
chr5	640456	640955	0.684	orf19.4309
chr5	654898	655397	0.78	orf19.4318	ntar_909
chr5	1107326	1107825	0.783	orf19.3997	ntar_963
chr6	31421	31920	2.145	orf19.1187
chr6	318313	318812	1.299	orf19.3431	ntar_992
chr7	57522	58021	1.237	orf19.7085	orf19.7084
chr7	113860	114359	1.606	orf19.7053	ntar_1413
chr7	118902	119401	1.101	ntar_1056
chr7	193239	193738	0.986	orf19.7022	orf19.7021	ntar_1072
chr7	447978	448477	0.88	ntar_1102
chrR	338751	339250	0.858	orf19.2529
chrR	455358	455857	1.617	orf19.2608
chrR	625082	625581	0.704	orf19.2831	ntar_1226	ntar_1227
chrR	1000774	1001273	0.58	orf19.542
chrR	1025201	1025700	0.758	ntar_1268
chrR	1152702	1153201	0.58	orf19.5289	orf19.5288.1
chrR	1319277	1319776	1.021	ntar_1302
chrR	1565419	1565918	1.392	orf19.734
chrR	1632432	1632931	1.333	orf19.6116	orf19.2620
chrR	1977803	1978302	0.756	orf19.7323	orf19.7324
chrR	2042627	2043126	0.737	orf19.6608	ntar_1385
chrR	2118355	2118854	0.747

## Sheet: ZCF21
Chromosome	Coordinate_start_ZCF21	Coordinate_end_ZCF21	ZCF21_log2_peak_value	ORF or ntar transcription start site closest to peak
chr1	11949	12448	0.94	orf19.6109	orf19.6110
chr1	52419	52918	1.377	orf19.6072	orf19.6073
chr1	57292	57791	1.196	orf19.6071
chr1	116659	117158	0.864	orf19.6037	orf19.6038
chr1	293760	294259	0.719	orf19.3336
chr1	405634	406133	1.342	orf19.4527	orf19.4528
chr1	412844	413343	0.87	orf19.4525
chr1	429293	429792	2.576	orf19.3665
chr1	439505	440004	0.808	orf19.3668
chr1	443828	444327	2.087	orf19.3669
chr1	447152	447651	0.81	orf19.3669
chr1	459791	460290	0.886	orf19.3678
chr1	536034	536533	1.4	orf19.2942	orf19.2943.5
chr1	565357	565856	1.066	orf19.2960
chr1	740186	740685	0.894	orf19.3053	orf19.3054
chr1	761911	762410	0.787	orf19.3066
chr1	776577	777076	1.328	orf19.1037
chr1	795342	795841	1.138	orf19.1031
chr1	818620	819119	0.922	orf19.4459
chr1	1002223	1002722	0.702	orf19.761
chr1	1047532	1048031	1.355	orf19.54	orf19.53
chr1	1081089	1081588	0.918	orf19.4056
chr1	1086989	1087488	0.734	orf19.450
chr1	1205650	1206149	0.707	orf19.2475
chr1	1255102	1255601	0.712	orf19.2449
chr1	1462705	1463204	0.721	orf19.6224
chr1	1573386	1573885	0.81	orf19.4438
chr1	1632102	1632601	0.945	orf19.2792
chr1	1691427	1691926	1.077	orf19.4712
chr1	1747595	1748094	0.797	orf19.5071	orf19.5070
chr1	1840556	1841055	0.714	orf19.5118
chr1	1859576	1860075	0.734	orf19.390
chr1	1883906	1884405	0.745	orf19.406
chr1	2040346	2040845	0.715	orf19.4787
chr1	2101470	2101969	1.197	orf19.4818
chr1	2209226	2209725	1.359	orf19.4874	orf19.4875
chr1	2276664	2277163	1.315	orf19.4900
chr1	2328619	2329118	0.944	orf19.996
chr1	2397356	2397855	1.019	orf19.2336
chr1	2486221	2486720	1.181	orf19.671
chr1	2516786	2517285	1.063	orf19.657
chr1	2593746	2594245	0.724	orf19.5282
chr1	2634373	2634872	0.87	orf19.5263
chr1	2777617	2778116	1.155	orf19.6348
chr1	2805413	2805912	1.065	orf19.4917
chr1	2809485	2809984	0.989	orf19.4921
chr1	2828876	2829375	1.022	orf19.4927
chr1	2848477	2848976	1.024	orf19.4933	orf19.4934
chr1	2872927	2873426	1.442	orf19.4942	orf19.4941
chr1	2982100	2982599	0.846	orf19.4993
chr1	2994431	2994930	0.745	orf19.4998
chr1	3026199	3026698	0.755	orf19.5014	orf19.5015
chr1	3072003	3072502	0.894	ntar_277
chr1	3111631	3112130	1.177	orf19.7218
chr1	3163216	3163715	1.394	orf19.7247	orf19.7250
chr2	112459	112958	1.529	orf19.2060
chr2	162276	162775	1.227	orf19.2024	ntar_296
chr2	188129	188628	0.723	orf19.2008
chr2	369392	369891	0.888	orf19.1508	ntar_318
chr2	594885	595384	1.163	orf19.5806
chr2	635675	636174	0.797	orf19.5782
chr2	661042	661541	1.234	orf19.909
chr2	1260868	1261367	0.737	orf19.4099
chr2	1280026	1280525	0.705	orf19.5492	orf19.5491.1
chr2	1284414	1284913	0.871	orf19.5495	orf19.5493
chr2	1332979	1333478	0.79	ntar_401	ntar_403
chr2	1333566	1334065	0.81	ntar_401	ntar_403
chr2	1338625	1339124	1.74	orf19.34	orf19.35
chr2	1363711	1364210	1.294	orf19.1224	orf19.1223
chr2	1398436	1398935	1.507	orf19.2233
chr2	1406721	1407220	1.098	orf19.2238
chr2	1552802	1553301	0.91	orf19.1865
chr2	1677115	1677614	0.764	orf19.1354
chr2	1728929	1729428	0.702	orf19.3625
chr2	1815766	1816265	0.782	orf19.216
chr2	1880113	1880612	0.93	orf19.4077	orf19.4076
chr2	1936775	1937274	0.915	ntar_481
chr2	2003563	2004062	1.465	orf19.1370
chr2	2100125	2100624	0.727	orf19.1760
chr2	2151680	2152179	1.057	orf19.3490
chr2	2186734	2187233	0.742	orf19.5338
chr2	2188252	2188751	0.874	orf19.5339
chr3	27353	27852	0.882	orf19.5449	orf19.5447
chr3	44060	44559	0.737	orf19.5437	orf19.5438
chr3	93287	93786	0.812	orf19.5399
chr3	283572	284071	0.903	orf19.1719	orf19.1718
chr3	347726	348225	1.585	orf19.1685
chr3	352700	353199	0.873	orf19.1682
chr3	401674	402173	0.882	orf19.1664	orf19.1665
chr3	576324	576823	0.713	orf19.258
chr3	589980	590479	1.423	orf19.264
chr3	684369	684868	0.989	orf19.321
chr3	811279	811778	0.749	orf19.6928
chr3	954136	954635	1.09	orf19.5908
chr3	956562	957061	1.348	orf19.5908
chr3	957662	958161	1.108	orf19.5908
chr3	973011	973510	0.702	orf19.5917.3	orf19.5917
chr3	1067676	1068175	1.534	orf19.5964.2
chr3	1117708	1118207	0.795	orf19.5992
chr3	1125657	1126156	0.984	orf19.5994
chr3	1145601	1146100	1.452	orf19.6000	orf19.5999
chr3	1214971	1215470	1.227	ntar_632	orf19.6982
chr3	1223429	1223928	0.736	orf19.6984
chr3	1271508	1272007	0.797	orf19.7349
chr3	1293373	1293872	0.83	orf19.7358
chr3	1333621	1334120	0.905	orf19.7374
chr3	1357877	1358376	0.824	orf19.7380	orf19.7381
chr3	1360182	1360681	1.031	orf19.7381
chr3	1366280	1366779	0.991	orf19.7382
chr3	1413011	1413510	2.152	orf19.7400	orf19.7401
chr3	1474049	1474548	0.867	orf19.7436
chr3	1540976	1541475	0.701	orf19.6828
chr3	1604060	1604559	1.615	orf19.6798
chr3	1673238	1673737	0.728	orf19.6766
chr3	1693181	1693680	1.549	orf19.6753
chr3	1721476	1721975	1.433	orf19.6736
chr3	1726104	1726603	1.023	orf19.6734
chr3	1727166	1727665	1.278	orf19.6734
chr3	1752725	1753224	0.985	orf19.6717
chr3	1770800	1771299	0.994	orf19.6173	orf19.6171
chr3	1789934	1790433	1.513	orf19.6191
chr4	17469	17968	1.256	orf19.5635	orf19.5634
chr4	18910	19409	1.124	orf19.5636
chr4	71986	72485	0.929	orf19.5673
chr4	128063	128562	2.135	orf19.4167	orf19.4166
chr4	174401	174900	0.909	orf19.4698
chr4	318803	319302	1.462	orf19.4631
chr4	356045	356544	1.113	orf19.4612
chr4	376903	377402	0.844	ntar_748
chr4	400548	401047	0.885	orf19.4590
chr4	449727	450226	0.927	orf19.2775	orf19.4560
chr4	454115	454614	0.87	ntar_754
chr4	521430	521929	1.394	orf19.2747
chr4	522644	523143	0.767	orf19.2747
chr4	575480	575979	0.735	orf19.2723
chr4	794104	794603	0.994	orf19.1306
chr4	852559	853058	1.191	orf19.1208
chr4	892395	892894	1.144
chr4	1028536	1029035	1.267	orf19.3804
chr4	1031512	1032011	0.874	orf19.3802	orf19.3803
chr4	1055245	1055744	2.036	orf19.3794	orf19.3793
chr4	1077651	1078150	1.688	orf19.3780
chr4	1113435	1113934	1.002	ntar_808	ntar_807
chr4	1174724	1175223	0.944	orf19.1793
chr4	1208272	1208771	1.077	ntar_817
chr4	1222622	1223121	1.177	orf19.1234
chr4	1326672	1327171	1.004	orf19.1277
chr4	1474502	1475001	1.114	orf19.2881
chr4	1554213	1554712	1.269	orf19.3122	orf19.3122.2
chr4	1572519	1573018	1.42	orf19.3107	orf19.3106
chr5	149923	150422	0.875	orf19.922
chr5	154661	155160	1.052	orf19.921	orf19.920
chr5	201871	202370	1.828	orf19.1980
chr5	254522	255021	1.595	orf19.1958
chr5	330429	330928	1.021	orf19.4143
chr5	337325	337824	1.136	orf19.4146	orf19.4145
chr5	406689	407188	0.925	orf19.3193	orf19.3195
chr5	528797	529296	1.094	orf19.4246	orf19.4245
chr5	562326	562825	0.829	orf19.4264	orf19.4263
chr5	573089	573588	0.903	orf19.4270	orf19.4269
chr5	681859	682358	0.792	orf19.4335	orf19.4336
chr5	706492	706991	0.743	orf19.4346
chr5	708111	708610	0.793	orf19.4347	orf19.4346
chr5	741639	742138	0.923	orf19.2652
chr5	785383	785882	0.769	orf19.6659
chr5	872062	872561	1.303	orf19.3215
chr5	898072	898571	1.242	orf19.1286	orf19.1285
chr5	923341	923840	1.641	orf19.3895	orf19.3897
chr5	924478	924977	1.603	orf19.3895	orf19.3897
chr5	983727	984226	1.054	orf19.3936	orf19.3934
chr5	1048419	1048918	1.037	orf19.3968
chr5	1049337	1049836	0.844	orf19.3968
chr5	1077278	1077777	1.156	orf19.3981
chr5	1106806	1107305	1.106	orf19.3997
chr5	1115946	1116445	0.847	orf19.4000
chr6	162892	163391	1.03	orf19.85	orf19.84
chr6	173480	173979	0.899	orf19.90
chr6	189668	190167	1.279	orf19.96	orf19.97
chr6	217293	217792	0.873	orf19.118
chr6	222455	222954	0.78	orf19.121
chr6	318334	318833	0.77	orf19.3431	orf19.3430
chr6	334279	334778	0.862	orf19.3425
chr6	348545	349044	0.863	orf19.3422
chr6	350645	351144	0.726	orf19.3419
chr6	520149	520648	1.215	orf19.5521	orf19.5520
chr6	564308	564807	0.804	orf19.5544	orf19.5543
chr6	601289	601788	1.034	orf19.5567	orf19.5566
chr6	603103	603602	1.526	orf19.5568
chr6	650972	651471	0.701	orf19.5595
chr6	665712	666211	0.842	orf19.5602
chr6	681091	681590	1.125	orf19.5612
chr6	707784	708283	0.759	orf19.5626
chr6	709846	710345	0.745	orf19.5626
chr6	734933	735432	0.759	orf19.5711
chr6	747602	748101	1.092	orf19.5717
chr6	765877	766376	0.885	orf19.5728	orf19.5729
chr6	777570	778069	0.917	orf19.5734
chr6	788997	789496	1.671	orf19.5741
chr6	790774	791273	0.937	orf19.5741
chr6	865655	866154	1.145	orf19.5775
chr7	40038	40537	1.673	orf19.7094
chr7	70302	70801	1.121	orf19.7077
chr7	136467	136966	0.887	orf19.7044
chr7	145154	145653	1.296	orf19.7043	orf19.7042
chr7	233439	233938	1.242	orf19.6896
chr7	284347	284846	1.033	orf19.6920
chr7	445460	445959	1.087	ntar_1101
chr7	447511	448010	1.784	ntar_1102
chr7	449552	450051	2.472	ntar_1102
chr7	451194	451693	0.82	orf19.6514
chr7	453220	453719	0.948	orf19.6514
chr7	577919	578418	1.099	orf19.5191
chr7	599219	599718	1.37	ntar_1121
chr7	655809	656308	1.147	orf19.5155
chr7	686375	686874	0.983	orf19.5137
chr7	717027	717526	0.714	orf19.5124
chr7	719207	719706	2.08	orf19.5124
chr7	753827	754326	1.524	orf19.1331
chr7	771478	771977	0.977	orf19.6707
chrR	35261	35760	1.392	orf19.7521	orf19.7522
chrR	109301	109800	0.982	orf19.7489.3
chrR	143765	144264	0.749	orf19.7473
chrR	251162	251661	0.883	orf19.3243	orf19.3244
chrR	297649	298148	1.664	orf19.3230
chrR	504406	504905	0.848	orf19.3746
chrR	543257	543756	1.252	ntar_1206
chrR	590275	590774	1.096	orf19.2822
chrR	615642	616141	0.927	orf19.2827	orf19.2826
chrR	632127	632626	1.697	orf19.2833
chrR	770425	770924	0.872	orf19.4391
chrR	948694	949193	0.816	orf19.508
chrR	989465	989964	0.771	orf19.535
chrR	1154079	1154578	0.842	orf19.5289
chrR	1156741	1157240	0.973	orf19.5288
chrR	1198893	1199392	0.874	orf19.5844
chrR	1316498	1316997	1.25	ntar_1300
chrR	1332110	1332609	1.679	orf19.3874
chrR	1358222	1358721	1.205	orf19.727
chrR	1434357	1434856	1.006	orf19.699
chrR	1477173	1477672	0.853	orf19.1847
chrR	1529934	1530433	0.701	orf19.2360
chrR	1532950	1533449	0.745	orf19.2356
chrR	1595383	1595882	0.798	orf19.6138
chrR	1693846	1694345	1.472	ntar_1347
chrR	1722911	1723410	1.369	orf19.610
chrR	1724226	1724725	0.754	orf19.610
chrR	1835480	1835979	0.714	orf19.6416
chrR	1963477	1963976	0.963	orf19.7313	orf19.7314
chrR	1988127	1988626	0.74	orf19.7329	orf19.7328
chrR	2213171	2213670	1.002	orf19.7610

## Sheet: LYS144
Chromosome	Coordinate_start_LYS144	Coordinate_end_LYS144	LYS144_log2_peak_value	ORF or ntar transcription start site closest to peak
chr1	394880	395379	3.676	orf19.4531
chr1	451422	451921	0.834	orf19.3670	orf19.3672
chr1	1383827	1384326	1.028	orf19.6263
chr1	2475650	2476149	0.892	orf19.675
chr1	2941141	2941640	0.774	orf19.4972	orf19.4975
chr1	3047237	3047736	3.093	orf19.5023
chr1	3114101	3114600	0.895	orf19.7219	orf19.7218
chr2	43557	44056	1.329	orf19.2098	orf19.2097
chr2	77635	78134	2.89	orf19.2077
chr2	100815	101314	2.177	orf19.2064	orf19.2065
chr2	518397	518896	1.742	orf19.1582
chr2	549819	550318	1.098	orf19.5830	orf19.5831
chr2	746077	746576	0.914	orf19.867
chr2	1317171	1317670	1.501	orf19.24
chr2	1371797	1372296	0.901	orf19.3152
chr2	2019611	2020110	1.985	orf19.1364	orf19.1365
chr2	2049711	2050210	0.99	orf19.1783
chr3	665645	666144	1.867	orf19.309
chr3	768061	768560	1.861	orf19.6956
chr3	867115	867614	3.588	orf19.5859	orf19.5858
chr3	873044	873543	2.227	orf19.5862
chr4	275674	276173	1.591	orf19.4651
chr4	575763	576262	1.016	orf19.2723
chr4	636031	636530	2.766	orf19.2686
chr4	667271	667770	2.007	orf19.2672
chr4	754991	755490	1.603	orf19.1325	orf19.1324
chr4	772663	773162	1.401	orf19.1314
chr4	792493	792992	1.124	orf19.1307
chr4	1102039	1102538	1.637	orf19.736
chr4	1239759	1240258	1.227	orf19.1240	orf19.1239
chr4	1573846	1574345	4.311	orf19.3105
chr5	535505	536004	1.634	orf19.4251	orf19.4250
chr5	614650	615149	0.79	orf19.4293	orf19.4294
chr5	648376	648875	3.562	orf19.4315	orf19.4316
chr5	814797	815296	3.005	orf19.6679
chr5	1078657	1079156	0.86	orf19.3982
chr6	111989	112488	1.922	orf19.4195.1	orf19.4196
chr6	609832	610331	2.457	orf19.5573	orf19.5574
chr6	850746	851245	1.97	orf19.5770
chr6	949156	949655	1.116	orf19.1087
chr7	128056	128555	1.541	orf19.7049
chr7	445304	445803	2.793	ntar_1101
chr7	904724	905223	0.806	orf19.7152	orf19.7151
chrR	1274793	1275292	0.788	orf19.451	orf19.454
chrR	1439371	1439870	1.958	orf19.701
chrR	2062712	2063211	2.672	orf19.6596
chrR	2195274	2195773	1.104	orf19.7600	orf19.7601

## Sheet: LYS14
Chromosome	Coordinate_start_LYS14	Coordinate_end_LYS14	LYS14_log2_peak_value	ORF or ntar transcription start site closest to peak
chr1	272074	272573	2.574	orf19.3327
chr1	298708	299207	0.806	orf19.3337
chr1	394631	395130	3.227	orf19.4531
chr1	451422	451921	0.972	orf19.3670	orf19.3672
chr1	867624	868123	1.085	orf19.1048
chr1	1047045	1047544	0.784	orf19.53	orf19.54
chr1	1090318	1090817	1.859	orf19.450
chr1	2259743	2260242	1.402	orf19.4892
chr1	2926108	2926607	1.125	orf19.4966	orf19.4967
chr2	113077	113576	2.492	orf19.2059	orf19.2060
chr2	629642	630141	2.655	orf19.5784
chr2	1146914	1147413	3.105	orf19.6874
chr2	1317154	1317653	1.465	orf19.24
chr2	1466038	1466537	2.083	orf19.2272	orf19.2274
chr2	1837982	1838481	0.741	orf19.206
chr2	1864449	1864948	1.345	orf19.4069
chr2	1961385	1961884	2.284	orf19.1396	orf19.1397
chr3	652689	653188	2.849	orf19.304
chr3	797305	797804	0.763	orf19.6937
chr3	956533	957032	1.131	orf19.5908
chr3	1360781	1361280	2.844	orf19.7381	orf19.7380
chr3	1387574	1388073	3.616	orf19.7391
chr3	1565823	1566322	1.038	orf19.6817	orf19.6818
chr3	1746956	1747455	2.894	orf19.6720
chr4	44754	45253	3.484	orf19.5655
chr4	562969	563468	0.84	orf19.2726
chr4	689904	690403	1.797	orf19.1440.2	orf19.1440
chr4	772654	773153	1.425	orf19.1314
chr4	1109955	1110454	1.3	orf19.740
chr4	1200691	1201190	1.826	orf19.1801
chr4	1326193	1326692	2.661	orf19.1277
chr4	1444821	1445320	0.874	orf19.2892
chr5	84088	84587	1.792	orf19.943
chr5	202146	202645	2.861	orf19.1980
chr5	209520	210019	3.456	orf19.1978
chr5	382174	382673	1.217	orf19.3207
chr5	620101	620600	1.003	orf19.4295	orf19.4297
chr6	111904	112403	2.028	orf19.4195.1	orf19.4196
chr6	747644	748143	1.179	orf19.5717
chr6	996629	997128	1.034	orf19.2133	orf19.2132
chr7	496850	497349	0.924	orf19.6482
chr7	904761	905260	2.357	orf19.7152	orf19.7151
chrR	498996	499495	2.645	orf19.3749
chrR	597796	598295	1.747	orf19.2823	orf19.2822
chrR	1062129	1062628	0.843	orf19.6306	orf19.6305
chrR	1274114	1274613	2.27	orf19.451	orf19.454
chrR	1278178	1278677	1.492	orf19.451	orf19.454
chrR	1484575	1485074	2.132	orf19.1843	orf19.1842
chrR	1799229	1799728	0.77	orf19.6387	orf19.6391
chrR	2003050	2003549	1.097	orf19.7336	orf19.7337
chrR	2023771	2024270	1.018	orf19.7342
chrR	2064111	2064610	2.585	orf19.6595
