# Supplementary material for: Candida albicans Commensalism and Pathogenicity Are Intertwined Traits Directed by a Tightly Knit Transcriptional Regulatory Circuit
Source: PLoS Biol. 2013 Mar 19;11(3):e1001510. doi: 10.1371/journal.pbio.1001510 (PMC3601966; doi:10.1371/journal.pbio.1001510)
Supplement: Dataset S2 — List of target genes (ORFs) based on ChIP-chip data for Rtg1, Rtg3, Hms1, Lys14, Lys144, Zcf21, and Tye7. (ZIP) [file pbio.1001510.s002.zip]

Archive with 3 entries (2 files):
- Data_S2_Perez_et_al.xlsx
- __MACOSX/
- __MACOSX/._Data_S2_Perez_et_al.xlsx
