# Supplementary material for: Candida albicans Commensalism and Pathogenicity Are Intertwined Traits Directed by a Tightly Knit Transcriptional Regulatory Circuit
Source: PLoS Biol. 2013 Mar 19;11(3):e1001510. doi: 10.1371/journal.pbio.1001510 (PMC3601966; doi:10.1371/journal.pbio.1001510)
Supplement: Dataset S2 — List of target genes (ORFs) based on ChIP-chip data for Rtg1, Rtg3, Hms1, Lys14, Lys144, Zcf21, and Tye7. (ZIP) [file pbio.1001510.s002.zip › Data_S2_Perez_et_al.xlsx]

## Sheet: Sheet1
RTG1/3_target	HMS1_target	LYS144_target	TYE7_target	LYS14_target	ZCF21_target	UP_in_gut	ORF	NAME	ANNOTATION
			Y				orf19.1009
			Y				orf19.1013
					Y		orf19.1031	HMG1	HMG-CoA reductase; enzyme of sterol pathway; inhibited by lovastatin; gene not transcriptionally regulated in response to lovastatin and fluconazole
			Y				orf19.1033	STR2	Ortholog(s) have cystathionine gamma-synthase activity, role in transsulfuration and cytosol, nucleus localization
					Y		orf19.1037
	Y		Y	Y			orf19.1048	IFD6	Aldo-keto reductase family member; similar to aryl alcohol dehydrogenases; increased protein correlates with MDR1 overexpression (but not CDR1 or CDR2) in fluconazole-resistant clinical isolates; farnesol regulated; possibly essential gene
			Y				orf19.1060		Ortholog of Candida dubliniensis CD36 : CD36_04005 and Candida albicans WO-1 : CAWG_00968
Y							orf19.1065	SSA2	HSP70 family chaperone; found in cell wall fractions; antigenic; role in import of beta-defensin peptides; ATPase domain binds histatin 5; at surface of hyphae, not yeast-form cells; farnesol-downregulated in biofilm; caspofungin repressed
			Y				orf19.1067	GPM2	Putative phosphoglycerate mutase; decreased expression in hyphae compared to yeast-form cells; macrophage/pseudohyphal-repressed; induced by high levels of peroxide stress, farnesol-induced; biofilm- and planktonic growth-induced gene
Y	Y					Y	orf19.1069	RPN4	DNA binding protein with Cys2-His2 zinc-finger; putative regulator of proteasome genes; DNA recognition sequence (GAAGGCAAAA) enriched in regions upstream of proteasome genes; induced in core stress response; Hap43p-induced gene
		Y					orf19.1087
Y							orf19.11		Gene transcription regulated by Mig1p and Tup1p
Y						Y	orf19.1105.2	PGA56	Regulator of sorbose utilization; putative GPI-anchor; predicted helix-loop helix domain; hyphal induced; induced during cell wall regeneration; colony morphology-related gene regulation by Ssn6p; transcription activated by Tbf1p, Hap43p
			Y				orf19.1105.3
Y							orf19.1106		Protein with Mob2p-dependent hyphal regulation; fluconazole-induced
Y						Y	orf19.111	CAN2	Basic amino acid permease; arginine metabolism; transcription regulated by Nrg1p, Tup1p; caspofungin and flucytosine induced; shows colony morphology-related regulation by Ssn6p; fungal-specific (no human/murine homolog); Hap43p-repressed
			Y				orf19.1135	CAS1	Putative transcription factor with beta-barrel DNA-binding motif; involved in telomerase regulation and telomere protection; mutation causes marginal increase in caspofungin sensitivity
Y						Y	orf19.1152		Late-stage biofilm-induced gene; regulated by Gcn2p and Gcn4p; induced in core stress response
			Y				orf19.1177		Ortholog of S. cerevisiae RTT106; Hap43p-repressed gene
					Y		orf19.118	FAD2	Delta-12 fatty acid desaturase, involved in production of linoleic acid, which is a major component of membranes
Y	Y					Y	orf19.1187	CPH2	Myc-bHLH family transcriptional activator of hyphal growth; directly regulates Tec1p, which regulates hypha-specific genes; probably homodimeric, phosphorylated; required for wild-type levels of Candida colonization of the mouse GI tract
Y							orf19.1189		Late-stage biofilm-induced gene; transcription regulated upon yeast-hyphal switch; transcriptionally activated by Mnl1p under weak acid stress; contains a 5' UTR intron
Y						Y	orf19.1193	GNP1	Protein similar to asparagine and glutamine permease; fluconazole or caspofungin induced; transcription is regulated by Nrg1p, Mig1p, Tup1p, Gcn2p, Gcn4p, and alkaline regulated by Rim101p; biofilm-induced; fungal-specific
					Y		orf19.1208		Predicted ORF in Assemblies 19, 20 and 21; member of a family encoded by FGR6-related genes in the RB2 repeat sequence
			Y		Y		orf19.121	ARC18	Putative ARP2/3 complex subunit; mutation confers hypersensitivity to cytochalasin D
			Y				orf19.122	CDC20	Protein similar to S. cerevisiae Cdc20p; induced under Cdc5p depletion; member of conserved Mcm1p regulon; mRNA expression peaks at cell-cycle G2/M phase; mRNA binds to She3p and is localized to buds of yeast-form cells and hyphal tips
					Y		orf19.1223	DBF2	Essential serine/threonine protein kinase involved in mitotic spindle formation and cytokinesis; required for septum formation, exit from mitosis, and normal hyphal morphogenesis; virulence-group-correlated expression
					Y		orf19.1224	FRP3	Putative ammonium transporter; upregulated in the presence of human neutrophils; fluconazole-downregulated; repressed by nitric oxide
					Y		orf19.1234	FGR6-10	Protein lacking an ortholog in S. cerevisiae; member of a family encoded by FGR6-related genes in the RB2 repeat sequence; transposon mutation affects filamentous growth
		Y					orf19.1239		Secreted protein; exogenously expressed protein is a substrate for Kex2p processing in vitro; fluconazole-regulated
		Y					orf19.1240
			Y				orf19.1252	YME1	Ortholog(s) have ATP-dependent peptidase activity, role in chronological cell aging, misfolded or incompletely synthesized protein catabolic process, mitochondrion organization and i-AAA complex localization
Y				Y	Y	Y	orf19.1277		Hap43p-repressed gene; repressed by Rgt1p; late-stage biofilm-induced gene
Y							orf19.1279	CDS1	Protein similar to S. cerevisiae Cds1p; transposon mutation affects filamentous growth
Y							orf19.1280	SUI1	Putative translation initiation factor; flucytosine induced; genes encoding ribosomal subunits, translation factors, and tRNA synthetases are downregulated upon phagocytosis by murine macrophage
					Y		orf19.1285		Plasma membrane-localized protein of unknown function; Hap43p-repressed gene
					Y		orf19.1286
					Y		orf19.1306		Ortholog(s) have cytosol, nucleus localization
		Y					orf19.1307		Has domain(s) with predicted membrane localization
			Y				orf19.1313	CDR3	Transporter of the Pdrp/Cdrp family of the ATP-binding cassette (ABC) superfamily; transports phospholipids in an out-to-in direction; expressed in opaque-phase cells; induced by macrophage interaction; fluconazole-downregulated
		Y	Y	Y			orf19.1314		Planktonic growth-induced gene
		Y					orf19.1324	RAD2	Ortholog of S. cerevisiae RAD2, nucleotide excision repair nuclease; null mutant is extremely sensitive to UV irradiation; transcription is upregulated upon interaction with macrophages
		Y					orf19.1325	ECM38	Putative gamma-glutamyltransferase; alkaline upregulated; possibly an essential gene, disruptants not obtained by UAU1 method
					Y		orf19.1331	HSM3	Ortholog(s) have role in mismatch repair, proteasome regulatory particle assembly and cytosol, nucleus, proteasome regulatory particle, base subcomplex localization
			Y				orf19.1333	SNG3	Putative membrane transporter; Hap43p-induced gene; mutation confers hypersensitivity to toxic ergosterol analog; shows colony morphology-related gene regulation by Ssn6p
	Y						orf19.1352	TIM22	Mitochondrial inner membrane protein with a predicted role in protein import; Hap43p-repressed gene; late-stage biofilm-induced gene
	Y		Y				orf19.1353		Biofilm-and planktonic growth-induced gene; transcription downregulated upon yeast-hyphal switch; Ras1p-regulated; oral infection upregulated; mutants have reduced capacity to damage oral epithelial cells
Y	Y				Y	Y	orf19.1354	UCF1	Hap43p-repressed gene; mRNA binds She3p; transcription induced in high iron, decreased upon yeast-hyphal switch; downregulation correlates with clinical development of fluconazole resistance; Ras1p-regulated; biofilm-induced gene
Y							orf19.1357	FCY21	High affinity, high capacity, hypoxanthine-adenine-guanine-cytosine/ H+ symporter; purine-cytosine permease of pyrimidine salvage; similar to S. cerevisiae Fcy2p; mutation confers resistance to 5-fluorocytosine (5-FC); biofilm-induced gene
			Y				orf19.1360		Ortholog(s) have role in mitochondrial genome maintenance and mitochondrion localization
Y	Y						orf19.1362	SMM1	Putative dihydrouridine synthase; Hap43p-induced gene; transcription is upregulated in both intermediate and mature biofilms
Y	Y					Y	orf19.1363		Putative protein of unknown function; late-stage biofilm-induced gene; Plc1p-regulated; transcriptionally activated by Mnl1p under weak acid stress
		Y					orf19.1364		Hap43p-repressed gene; constitutive expression independent of MTL or white-opaque status
		Y					orf19.1365		Putative monooxygenase; mutation confers hypersensitivity to toxic ergosterol analog; constitutive expression independent of MTL or white-opaque status
					Y		orf19.1370		Predicted ORF in Assemblies 19, 20 and 21; expression is regulated upon white-opaque switching; transcription is repressed in response to alpha pheromone in SpiderM medium
			Y				orf19.1378	SUP35	Translation factor eRF3; shows prion-like aggregation in some, not all, studies; partially complements S. cerevisiae sup35 mutant translation defect; species barrier with S. cerevisiae Sup35p prion; gene not regulated by yeast-hyphal switch
				Y			orf19.1396		Ortholog(s) have ARF GTPase activator activity, role in ER to Golgi vesicle-mediated transport, intra-Golgi vesicle-mediated transport and Golgi apparatus, clathrin-coated vesicle localization
				Y			orf19.1397		Has domain(s) with predicted heme binding activity
			Y				orf19.1409	VAC7	Protein similar to S. cerevisiae Fab1p, an enzyme regulator involved in phospholipid metabolism; not essential for viability
			Y				orf19.1433		Hap43p-repressed gene; shows colony morphology-related gene regulation by Ssn6p; planktonic growth-induced gene
Y							orf19.1435	TEF1	Translation elongation factor 1-alpha, detected at the cell surface; binds human plasminogen; macrophage/pseudohyphal-induced; upregulated in RHE model of oral candidiasis and in clinical oral candidiasis isolates; possibly essential gene
				Y			orf19.1440
				Y			orf19.1440.2
Y							orf19.147	YAK1	Predicted serine-threonine protein kinase involved in hyphal growth regulation and biofilm formation; biofilm-induced; induced in core caspofungin response
Y							orf19.1486		Late-stage biofilm-induced gene; regulated by Sef1p-, Sfu1p-, and Hap43p
Y							orf19.150		Ortholog(s) have protein channel activity, role in mitochondrial genome maintenance, protein import into mitochondrial matrix and mitochondrial inner membrane presequence translocase complex localization
			Y				orf19.1502		Has domain(s) with predicted aminoacyl-tRNA hydrolase activity and role in translation
					Y		orf19.1508		Predicted ORF in Assemblies 19, 20 and 21; transcription detected in high-resolution tiling array experiments
Y						Y	orf19.1562		Late-stage biofilm-induced gene; transcription is repressed in response to alpha pheromone in SpiderM medium
		Y					orf19.1582		Predicted membrane transporter, member of the drug:proton antiporter (12 spanner) (DHA1) family, major facilitator superfamily (MFS); mRNA binds to She3p
			Y				orf19.1591	ERG10	Acetyl-CoA acetyltransferase; role in ergosterol biosynthesis; soluble in hyphae; changes in protein abundance associated with azole resistance; fluconazole or ketoconazole induced; macrophage-downregulated protein; GlcNAc-induced protein
			Y				orf19.1614	MEP1	Ammonium permease; Mep1p is more efficient ammonium permease than Mep2p, whereas Mep2p has additional regulatory role; 11 predicted transmembrane regions; low mRNA abundance; hyphal downregulated; late-stage biofilm-induced
			Y				orf19.1655	PXP2	Putative acyl-CoA oxidase; enzyme of fatty acid beta-oxidation; induced during macrophage infection; expression is opaque specific; has putative peroxisome targeting signal
					Y		orf19.1664		Protein of unknown function; expression downregulated in an ssr1 null mutant
					Y		orf19.1665	MNT1	Alpha-1,2-mannosyl transferase; adds second mannose during cell-wall mannoprotein biosynthesis; required for wild-type virulence and adherence to epithelial cells; predicted type II Golgi membrane protein; fungal-specific; Hap43p-induced
					Y		orf19.1682		Membrane protein; Hap43p-repressed gene; repressed by nitric oxide
					Y		orf19.1685	ZCF7	Predicted zinc-finger protein; null mutant displays reduced colony wrinkling on Spider medium and is unable to utilize mannitol as a carbon source; mutants display increased colonization of mouse kidneys
	Y		Y				orf19.1691		Plasma-membrane-localized protein; filament induced; Hog1p-, ketoconazole-, fluconazole- and hypoxia-induced; regulated by Nrg1p, Tup1p, Upc2p; increased expression in response to prostaglandins; biofilm- and planktonic growth-induced
			Y				orf19.1709		Predicted ORF in Assemblies 19, 20 and 21; alkaline downregulated; shows colony morphology-related gene regulation by Ssn6p
			Y				orf19.1714	PGA44	Putative GPI-anchored protein
					Y		orf19.1718	ZCF8	Predicted zinc-finger protein; decreased transcription is observed upon fluphenazine treatment; required for yeast cell adherence to silicone substrate
					Y		orf19.1719	SGA1	Putative glucoamylase; induced in oralpharyngeal candidasis
			Y				orf19.172	RPC19	Putative RNA polymerases I and III subunit AC19; Hap43p-induced gene; transcription is upregulated in both intermediate and mature biofilms
					Y		orf19.1760	RAS1	RAS signal transduction GTPase; regulates cAMP and MAP kinase pathways; role in hyphal induction, virulence, apoptosis, heat-shock sensitivity; nonessential; plasma membrane-localized; complements viability of S. cerevisiae ras1 ras2 mutant
Y						Y	orf19.1770	CYC1	Cytochrome c; complements defects of S. cerevisiae cyc1 cyc7 double mutant; expression greater in high iron; alkaline downregulated; repressed by nitric oxide; Cap2-dependent downregulation in low iron; regulated by Sef1p, Sfu1p, and Hap43p
			Y				orf19.1778
		Y					orf19.1783	YOR1	Protein similar to S. cerevisiae Yor1p, which is a plasma membrane transporter of the ATP-binding cassette (ABC) family involved in resistance to aureobasidin A; transcription is specific to white cell type
Y	Y						orf19.1785		Hap43p-repressed gene; biofilm-induced
					Y		orf19.1793		Ortholog(s) have phosphatidylinositol binding activity and role in cellular response to nitrogen starvation, piecemeal microautophagy of nucleus
			Y				orf19.18	IMH3	Inosine monophosphate (IMP) dehydrogenase; enzyme of GMP biosynthesis; target of mycophenolic acid and mizoribine monophosphate; antigenic during infection; downregulated in core stress response; snoRNA snR54 encoded within IMH3 intron
				Y			orf19.1801	CBR1	Putative cytochrome B5 reductase; plasma membrane-localized
			Y				orf19.1802		Putative termination and polyadenylation protein; decreased expression in response to prostaglandins
Y	Y					Y	orf19.1826	MDM34	Putative transcription factor with zinc finger DNA-binding motif; macrophage-downregulated gene; biofilm-induced
Y							orf19.1830		Hap43p-induced gene
				Y			orf19.1842		Ortholog(s) have cellular bud neck, incipient cellular bud site localization
				Y			orf19.1843	ALG6	Putative glucosyltransferase involved in cell wall mannan biosynthesis; transcription is elevated in chk1, nik1, and sln1 homozygous null mutants; repressed by nitric oxide; possibly essential gene, disruptants not obtained by UAU1 method
					Y		orf19.1847	ARO10	Aromatic decarboxylase of the Ehrlich fusel oil pathway of aromatic alcohol biosynthesis; pH-regulated (alkaline downregulated); protein abundance is affected by URA3 expression in the CAI-4 strain background
Y						Y	orf19.1861		Late-stage biofilm-induced
					Y		orf19.1865		Ortholog(s) have role in reciprocal meiotic recombination and cytosol, endoplasmic reticulum, nucleus localization
			Y				orf19.1889		Putative phosphoglycerate mutase family protein; stationary phase enriched protein; early-stage biofilm-induced
Y							orf19.1907	EMC9	Protein not essential for viability, induced during the mating process
			Y				orf19.194
Y						Y	orf19.1944	GPR1	Plasma membrane G-protein-coupled receptor of the cAMP-PKA pathway; required for wild-type hyphal growth; reports differ on role in cAMP-mediated glucose signaling; Gpr1p C terminus binds Gpa2p; regulates HWP1 and ECE1; biofilm-induced
Y					Y		orf19.1958
			Y				orf19.1961		Planktonic growth-induced gene
				Y			orf19.1978	GIT2	Putative glycerophosphoinositol permease; fungal-specific (no human or murine homolog); transcription is repressed in response to alpha pheromone in SpiderM medium; Hap43p-repressed gene
Y	Y						orf19.1979	GIT3	Putative glycerophosphoinositol permease; fungal-specific (no human/murine homolog); alkaline downregulated; transcription specific to white cell type; caspofungin, macrophage/pseudohyphal-repressed; biofilm-induced
				Y	Y		orf19.1980	GIT4	Putative glycerophosphoinositol permease; fungal-specific (no human or murine homolog); possibly an essential gene, disruptants not obtained by UAU1 method; Hap43p-repressed gene
Y	Y						orf19.2005	REG1	Putative protein phosphatase regulatory subunit; Hap43p-repressed gene; macrophage/pseudohyphal-induced; possibly transcriptionally regulated upon hyphal formation; late-stage biofilm-induced
					Y		orf19.2008		Ortholog(s) have S-methyl-5-thioribose-1-phosphate isomerase activity, role in L-methionine salvage from methylthioadenosine and cytosol, nucleus localization
Y							orf19.2013	KAR2	Similar to chaperones of Hsp70p family; role in translocation of proteins into the ER; transcriptionally regulated by iron; expression greater in high iron; protein present in exponential and stationary growth phase yeast cultures
Y							orf19.2014	BCY1	Protein kinase A regulatory subunit; required for nuclear localization of Tpk1p; physically interacts with Tpk1p; essential; apoptosis-regulated; bcy1 heterozygous or bcy1 tpk2 mutant has filamentous growth defect; planktonic growth-induced
Y	Y					Y	orf19.2020	HGT6	Putative high-affinity major facilitator superfamily glucose transporter; 20 family members; 12 probable membrane-spanning segments; core stress response, fluconazole-induced; biofilm-induced; induced in oralpharyngeal candidasis
	Y		Y				orf19.2023	HGT7	Putative glucose transporter, major facilitator superfamily; glucose-, fluconazole-, Snf3p-induced, expressed at high glucose; upregulated in biofilm; C. albicans glucose transporter family comprises 20 members; 12 TM regions predicted
			Y		Y		orf19.2024
Y						Y	orf19.203	STB3	Putative SIN3-binding protein 3 homolog; caspofungin induced; macrophage/pseudohyphal-repressed
Y							orf19.204
Y			Y				orf19.2047		Putative protein of unknown function; Hap43p-repressed gene; mutation confers hypersensitivity to toxic ergosterol analog, and to amphotericin B
Y						Y	orf19.2048		Transcription is positively regulated by Sfu1p; Hap43p-repressed gene; planktonic growth-induced
				Y			orf19.2059		Protein with homology to magnesium-dependent endonucleases and phosphatases; regulated by Sef1p-, Sfu1p-, and Hap43p
				Y			orf19.206		Putative adhesin-like protein
				Y	Y		orf19.2060	SOD5	Copper- and zinc-containing superoxide dismutase; protective against oxidative stress; induced by neutrophils, hyphal growth, caspofungin, osmotic, oxidative stress; gene family includes SOD1,4,5,6; induced in oralpharyngeal candidiasis
		Y					orf19.2064		Putative transcription factor with zinc finger DNA-binding motif
		Y	Y				orf19.2065		Ortholog(s) have role in allantoin catabolic process and cytosol, nucleus localization
			Y				orf19.2069	SMF3	Putative vacuolar iron transporter; alkaline upregulated; caspofungin repressed; transcriptionally activated by Mnl1p under weak acid stress; Hap43p-repressed gene
			Y				orf19.2076		Putative protein of unknown function; Hap43p-repressed gene; ortholog of S. cerevisiae YMR130W
		Y					orf19.2077	ZCF9	Putative transcription factor with zinc cluster DNA-binding motif; hypersensitive to toxic ergosterol analog ECC69 and/or ECC1384
			Y				orf19.2092		Putative peroxisomal cystathionine beta-lyase; Gcn4p-regulated
		Y					orf19.2097		Ortholog(s) have DNA-dependent ATPase activity, Y-form DNA binding, four-way junction DNA binding, four-way junction helicase activity
		Y					orf19.2098	ARO8	Aromatic transaminase of the Ehrlich fusel oil pathway of aromatic alcohol biosynthesis; Rim101p independent alkaline induction; protein abundance affected by URA3 expression in the CAI-4 strain; Gcn4p-regulated; stationary phase enriched
Y			Y			Y	orf19.2107.1	STF2	Protein involved in ATP biosynthesis; decreased expression in hyphae vs yeast-form cells; downregulated by Efg1p, Hap43p; transcription upregulated in clinical isolates from HIV+ patients with oral candidiasis; biofilm-induced
Y							orf19.2108	SOD6	Copper- and zinc-containing superoxide dismutase; expression regulated during planktonic growth; member of a gene family that includes SOD1, SOD4, SOD5, and SOD6; gene may contain an intron; Hap43p-repressed; biofilm-induced
Y							orf19.2119	NDT80	Activator of CDR1 induction by antifungal drugs; required for wild-type drug resistance; transcriptionally induced upon antifungal drug treatment; similar to S. cerevisiae Ndt80p, which is a meiosis-specific transcriptional regulator
			Y	Y			orf19.2132
				Y			orf19.2133	LIP4	Secreted lipase, member of a differentially expressed lipase gene family with possible roles in nutrition and/or in creating an acidic microenvironment; expressed more strongly during mucosal infections than during systemic infections
Y						Y	orf19.215		Ortholog(s) have role in establishment or maintenance of actin cytoskeleton polarity, fungal-type cell wall organization, regulation of cell growth and TORC2 complex, cytoplasm localization
Y					Y		orf19.216		Predicted ORF in Assemblies 19, 20 and 21; ketoconazole-induced; upregulation correlates with clinical development of fluconazole resistance
Y							orf19.2173	MAF1	Putative negative regulator of RNA polymerase III; decreased expression in hyphae compared to yeast-form cells; caspofungin repressed
			Y				orf19.2175		Putative mitochondrial cell death effector; induced by nitric oxide
Y						Y	orf19.2192	GDH2	Putative NAD-specific glutamate dehydrogenase; fungal-specific (no human or murine homolog); transcription is regulated by Nrg1p, Mig1p, Tup1p, and Gcn4p; stationary phase enriched protein; biofilm-induced
Y	Y						orf19.220	PIR1	1,3-beta-glucan-linked structural cell wall protein; N-mannosylated, O-glycosylated by Pmt1p; tandem repeats; cell wall defect in heterozygous mutant; hyphal repressed; Hog1p, fluconazole, hypoxia induced; iron, Efg1p, Plc1p, temp regulated
			Y				orf19.2232	RPL11	Ribosomal protein; genes encoding cytoplasmic ribosomal subunits, translation factors, tRNA synthetases are downregulated upon phagocytosis by murine macrophage; colony morphology-related gene regulation by Ssn6p; Hap43p-induced
					Y		orf19.2233	PRE2	Putative proteasome beta-5 subunit; macrophage-induced protein
Y					Y		orf19.2238	LTE1	Protein similar to S. cerevisiae Lte1p; transcription is repressed in response to alpha pheromone in SpiderM medium
			Y				orf19.2242	PRB1	Endoprotease B; regulated by heat, carbon source (GlcNAc-induced), nitrogen, macrophage response, human neutrophils; D200-H232-S389 catalytic triad; similar to (does not replace) S. cerevisiae vacuolar B protease Prb1p; biofilm-induced
			Y				orf19.2263
				Y			orf19.2272	AFT2	Putative transcription factor with a role in colony morphology and virulence; functionally complements S. cerevisiae aft1 mutant growth defect
				Y			orf19.2274
			Y				orf19.2277	TPK2	Catalytic subunit of cAMP-dependent protein kinase (PKA), isoform of Tpk1p; required for wild-type epithelial cell damage and engulfment and oral (not systemic) virulence in mouse; involved in control of morphogenesis and stress response
Y							orf19.2296		Protein with similarity to mucins; ketoconazole-induced; fluconazole-downregulated; mRNA abundance increased in a cyr1 mutant than in wild type; colony morphology-related gene regulation by Ssn6p; late-stage biofilm-induced
			Y				orf19.23	RTA3	Similar to S. cerevisiae Rta1p (role in 7-aminocholesterol resistance) and Rsb1p (flippase); putative membrane protein; putative drug-responsive regulatory site; induced by fluphenazine, estradiol, ketoconazole, caspofungin
			Y				orf19.2313		Hap43p-repressed gene
			Y				orf19.2329.1	RPS17B	Ribosomal protein 17B; genes encoding cytoplasmic ribosomal subunits, translation factors, tRNA synthetases are downregulated upon phagocytosis by murine macrophages; Hap43p-induced gene
Y	Y						orf19.2332
Y	Y						orf19.2333		Ortholog(s) have role in retrograde transport, endosome to Golgi and cytosol, late endosome, nucleus localization
					Y		orf19.2336		Has domain(s) with predicted extracellular region localization
			Y				orf19.2355
Y					Y		orf19.2356	CRZ2	Zinc finger transcription factor; crz1 not crz2 null mutation suppresses fluconazole resistance of homozygous cka2 null (CK2 kinase defective); Rim101p-downregulated at pH 8; required for yeast cell adherence to silicone substrate
					Y		orf19.2360	URA2	Putative bifunctional carbamoylphosphate synthetase-aspartate transcarbamylase; flucytosine induced; macrophage/pseudohyphal-induced; intron in 5'-UTR
			Y				orf19.2370	DSL1	Protein similar to S. cerevisiae Dsl1p, which is a member of the t-SNARE complex of the endoplasmic reticulum
Y						Y	orf19.2397.3		Putative aminotransferase; Hap43p-repressed gene; homozygous transposon insertion causes decreased colony wrinkling under filamentous growth-inducing conditions, but does not block true hyphal formation in liquid media
Y						Y	orf19.2398		Hap43p-repressed gene; possible increased transcription in an azole-resistant strain that overexpresses CDR1 and CDR2; possibly transcriptionally regulated by Tac1p; induced by Mnl1p under weak acid stress; biofilm-induced
		Y		Y			orf19.24	RTA2	Putative flippase required for sphingolipid long chain base release; mediates calcineurin-dependent resistance to azoles; stress-associated protein; Ca2+, calcineurin-regulated; ketoconazole, caspofungin induced; Plc1p-regulated
			Y				orf19.2426		Ortholog(s) have cytosol, nucleus localization
					Y		orf19.2449		Putative adhesin-like protein; macrophage-induced gene
Y						Y	orf19.2458		Putative transcription factor with zinc finger DNA-binding motif; late-stage biofilm-induced
					Y		orf19.2475	PGA26	GPI-anchored adhesin-like protein of the cell wall, role in cell wall integrity; required for normal virulence; transcriptionally regulated by iron; expression greater in high iron; induced during cell wall regeneration; Hap43p-repressed
Y							orf19.2498		Hap43p-repressed gene; oxidative stress-induced via Cap1p; late-stage biofilm-induced and planktonic growth-induced gene
	Y						orf19.2529		Predicted ORF in Assemblies 19, 20 and 21; shares similarity with human Pig-H, which is involved in glycosylphosphatidylinositol assembly
Y							orf19.2529.1
Y					Y		orf19.258
			Y				orf19.2597	MRS2	Putative magnesium ion transporter, mitochondrial; fungal-specific (no human or murine homolog)
Y	Y					Y	orf19.2608	ADH5	Putative alcohol dehydrogenase; regulated by white-opaque switching; fluconazole-induced; antigenic in murine infection; regulated by Nrg1p, Tup1p; Hap43p-repressed, macrophage-downregulated protein; biofilm- and planktonic growth-induced
			Y				orf19.261		Ortholog(s) have dolichol kinase activity, role in protein glycosylation and endoplasmic reticulum membrane localization
			Y				orf19.2619	PHO113	Putative constitutive acid phosphatase; transcription is negatively regulated by Rim101p; DTT-extractable; N-glycosylated; possibly an essential gene, disruptants not obtained by UAU1 method
Y	Y						orf19.2620
					Y		orf19.264		Has domain(s) with predicted protein kinase binding activity and role in regulation of cyclin-dependent protein kinase activity
			Y				orf19.2647	ZCF14	Putative transcription factor with zinc cluster DNA-binding motif; caspofungin induced
					Y		orf19.2652	TEF4	Putative translation elongation factor; genes encoding ribosomal subunits, translation factors, and tRNA synthetases are downregulated upon phagocytosis by murine macrophage
Y						Y	orf19.2655	BUB3	Protein similar to S. cerevisiae Bub3p, a kinetochore checkpoint component; induced under hydroxyurea treatment; biofilm- and planktonic growth-induced gene
Y						Y	orf19.2665	MSN5	Ortholog(s) have importin-alpha export receptor activity, role in protein export from nucleus, tRNA re-export from nucleus and cytosol, nuclear envelope localization
		Y					orf19.2672	NCP1	NADPH-cytochrome P450 reductase, acts with Erg11p in sterol 14 alpha-demethylation in ergosterol biosynthesis; subject to hypoxic regulation; ketoconazole-induced; caspofungin repressed
		Y					orf19.2686		Ortholog(s) have carboxypeptidase activity, role in nitrogen compound metabolic process, proteolysis involved in cellular protein catabolic process and fungal-type vacuole lumen localization
			Y				orf19.2693	GST2	Putative glutathione S transferase; increased transcription upon benomyl treatment and in populations of cells exposed to fluconazole over multiple generations; regulated by Nrg1p, Tup1p; induced by nitric oxide; stationary phase enriched
			Y				orf19.2706	CRH11	GPI-anchored cell wall transglycosylase, putative ortholog of S. cerevisiae Crh1p; predicted glycosyl hydrolase domain; similar to Csf4p and to antigenic A. fumigatus Aspf9; predicted Kex2p substrate; caspofungin-induced
Y		Y			Y		orf19.2723	HIT1	Biofilm-induced gene; S. cerevisiae ortholog HIT1 localizes to cytoplasm, nucleus
Y							orf19.2724		Hap43p-repressed gene; late-stage biofilm-induced
				Y			orf19.2726		Putative plasma membrane protein; Plc1p-regulated
Y					Y		orf19.2747	RGT1	Transcriptional repressor involved in the regulation of glucose transporter genes; has zinc-cluster; similar to S. cerevisiae Rgt1p; mutants display decreased colonization of mouse kidneys
			Y				orf19.275		Ortholog(s) have ribonuclease MRP activity, ribonuclease P activity, role in intronic box C/D snoRNA processing, mRNA cleavage and endoplasmic reticulum, nucleolar ribonuclease P complex, ribonuclease MRP complex localization
			Y				orf19.2762	AHP1	Putative alkyl hydroperoxide reductase; immunogenic in mouse; biofilm-induced; fluconazole-induced; amphotericin B, caspofungin, alkaline downregulated; induced in core stress response; regulated by Ssk1p, Nrg1p, Tup1p, Ssn6p, Hog1p, Hap43p
Y	Y					Y	orf19.2765	PGA62	Adhesin-like cell wall protein; putative GPI-anchor; fluconazole-induced; regulated by iron; expression greater in high iron; induced during cell wall regeneration; Cyr1p or Ras1p downregulated; positively regulated by Tbf1p
Y							orf19.2766
					Y		orf19.2775	IDI1	Ortholog(s) have isopentenyl-diphosphate delta-isomerase activity, role in farnesyl diphosphate biosynthetic process and cytosol, nucleus localization
			Y				orf19.2778		Putative protein of unknown function, transcription is upregulated in clinical isolates from HIV+ patients with oral candidiasis
			Y				orf19.2785	ATP7	Putative subunit of the F1F0-ATPase complex; shows colony morphology-related gene regulation by Ssn6p; farnesol-, macrophage-downregulated protein abundance; protein present in exponential and stationary yeast growth phases; Hap43p-induced
			Y				orf19.2791	BBC1	Putative SH3-domain-containing protein
					Y		orf19.2792	IST2	Ortholog(s) have lipid binding activity and cellular bud membrane, endoplasmic reticulum localization
Y	Y						orf19.2803	HEM13	Coproporphyrinogen III oxidase; antigenic; localizes to yeast cell surface, not hyphae; iron-regulated expression; macrophage-downregulated; not Rfg1p regulated, farnesol-induced; possibly essential; Hap43p-repressed gene; biofilm-induced
				Y	Y		orf19.2822		Ortholog(s) have role in CVT pathway, ER to Golgi vesicle-mediated transport, macroautophagy, peroxisome degradation, retrograde transport, vesicle recycling within Golgi
				Y			orf19.2823	RFG1	Transcriptional regulator of filamentous growth and hyphal genes; acts in Tup1p-dependent and -independent pathways; binds DNA; has HMG domain; not transcriptionally regulated by oxygen or serum; not responsible for hypoxic repression
					Y		orf19.2826
					Y		orf19.2827		Ortholog(s) have structural constituent of cytoskeleton activity
	Y						orf19.2831	RPC31	Putative RNA polymerase III subunit C31; repressed by nitric oxide; induced during infection of murine kidney, compared to growth in vitro; has murine homolog
					Y		orf19.2833	PGA34	Putative GPI-anchored protein; transcription is repressed in response to alpha pheromone in SpiderM medium; late-stage biofilm-induced gene; induced in oralpharyngeal candidasis
Y						Y	orf19.2841	PGM2	Ortholog of S. cerevisiae PGM2; induced during biofilm formation and in planktonic culture; Tye7p-regulated
			Y				orf19.285		Ortholog(s) have role in mRNA stabilization and cytoplasm, nucleus localization
			Y				orf19.2852		Ortholog(s) have structural constituent of ribosome activity, role in mitochondrial translational initiation and mitochondrial small ribosomal subunit localization
			Y				orf19.2866		Has domain(s) with predicted DNA binding activity
Y							orf19.2876	CBF1	Transcription factor that binds upstream of ribosomal protein genes and the rDNA locus, with Tbf1p; also regulates sulfur starvation-response, respiratory, and glycolytic genes; does not bind to centromeres as does S. cerevisiae Cbf1p
Y			Y				orf19.2877	PDC11	Putative pyruvate decarboxylase; antigenic; at hyphal cell surface, not yeast-form cells; regulated by Hap43p, Gcn4p, Efg1p, Efh1p, Hsf1; fluconazole-, farnesol-, biofilm-induced; repressed upon amino acid starvation; sumoylation target
					Y		orf19.2881	MNN4	Protein required for normal mannosylphosphorylation of oligosaccharides linked to cell wall proteins, not required for virulence or kidney colonization in mouse systemic infection or for normal interaction with macrophages
			Y				orf19.2884	CDC68	Functional homolog of S. cerevisiae Cdc68p, which is a transcription elongation factor; essential; possible drug target
				Y			orf19.2892
			Y				orf19.2895	VMA8	Protein similar to the S. cerevisiae Vma8p subunit of vacuolar H+-ATPase; transcription is regulated by Nrg1p and Mig1p; transcription is increased in populations of cells exposed to fluconazole over multiple generations
Y							orf19.2929	GSC1	Subunit of beta-1,3-glucan synthase; essential; gsc1 allele determines resistance/sensitivity to echinocandin antifungals; 16 predicted membrane-spanning regions; mRNA abundance declines after yeast-to-hyphal transition; fungal-specific
			Y				orf19.2933		Ortholog(s) have ubiquitin-specific protease activity, role in protein deubiquitination, regulation of transcription, DNA-dependent and cytosol, nucleus localization
					Y		orf19.2942	DIP5	Putative dicarboxylic amino acid permease; mutation confers hypersensitivity to toxic ergosterol analog; transcriptionally induced upon phagocytosis by macrophage; Gcn4p-regulated; upregulated by Rim101p at pH 8
Y					Y		orf19.2943.5
			Y				orf19.2956	MGM101	Putative mitochondrial genome maintenance protein; fungal-specific (no human or murine homolog); mutation confers hypersensitivity to tubercidin (7-deazaadenosine)
Y						Y	orf19.2959.1		Gene induced by hypoxia and ketoconazole; oral infection upregulated; mutants have reduced capacity to damage oral epithelial cells
Y					Y		orf19.2960	FRS2	Putative tRNA-Phe synthetase; genes encoding ribosomal subunits, translation factors, tRNA synthetases are downregulated upon phagocytosis by murine macrophage; protein present in exponential and stationary growth phase yeast cultures
			Y				orf19.2966		Predicted ORF in Assemblies 19, 20 and 21; clade-associated gene expression; farnesol-downregulated
Y							orf19.2972	PDE2	Cyclic nucleotide phosphodiesterase, high affinity; role in moderating signaling via cAMP; required for wild-type virulence, hyphal growth, switching, and cell wall, but not for pseudohyphal growth; expressed shortly after hyphal induction
			Y				orf19.3004		Ortholog(s) have fungal-type vacuole localization
Y			Y			Y	orf19.3038	TPS2	Trehalose-6-phosphate (Tre6P) phosphatase; mutant heat sensitive, has Tre6P accumulation, decreased mouse virulence; possible drug target; two conserved phospohydrolase motifs; no mammalian homolog; Hap43p-repressed gene; biofilm-induced
				Y			orf19.304		Putative transporter similar to MDR proteins; fungal-specific (no human or murine homolog)
			Y		Y		orf19.3053		Protein present in exponential and stationary growth phase yeast cultures; identified in extracts from biofilm and planktonic cells; biofilm-induced gene; GlcNAc-induced protein
					Y		orf19.3054	RPN3	Putative non-ATPase regulatory subunit of the 26S proteasome lid; amphotericin B repressed; oxidative stress-induced via Cap1p
					Y		orf19.3066	ENG1	Endo-1,3-beta-glucanase required for cell separation after division, orthologous to S. cerevisiae Dse4p; caspofungin-, fluconazole-repressed; fungal-specific; repressed in response to alpha pheromone in SpiderM medium; biofilm-induced gene
		Y					orf19.309	DAL5	Allantoate permease; nitrogen catabolite repressed, induced in absence of preferred N sources; nitrogen source regulation requires Gat1p; fungal-specific (no human/murine homolog); possibly essential gene (by UAU1 method); Hap43p-repressed
		Y					orf19.3105		Putative cytochrome P450 protein; possibly an essential gene, disruptants not obtained by UAU1 method
					Y		orf19.3106	MET16	Putative 3'-phosphoadenylsulfate reductase; sulfur amino acid metabolism; reports differ on regulation during biofilm formation; fungal-specific; possibly an essential gene, disruptants not obtained by UAU1 method; Hap43p-repressed gene
					Y		orf19.3107
			Y				orf19.3120		Putative PDR-subfamily ABC transporter (half-size); similar to WHITE subfamily proteins; decreased transcription observed upon fluphenazine treatment or in an azole-resistant strain that overexpresses CDR1 and CDR2; induced by nitric oxide
					Y		orf19.3122	ARR3	Protein not essential for viability; similar to S. cerevisiae Arr3p, an arsenite transporter of the plasma membrane required for resistance to arsenic compounds; benomyl-induced; Gcn4p-regulated; Hap43p-repressed
					Y		orf19.3122.2		Ortholog(s) have role in exocytosis, filamentous growth, mRNA export from nucleus, proteasomal ubiquitin-dependent protein catabolic process, proteasome assembly, regulation of cell cycle
			Y				orf19.3134		Late-stage biofilm-induced gene
Y							orf19.3135		Ortholog(s) have protein binding, bridging activity and role in ER-associated protein catabolic process, lipid particle organization
		Y					orf19.3152	AMO2	Protein similar to A. niger predicted peroxisomal copper amino oxidase; mutation confers hypersensitivity to toxic ergosterol analog; induced upon biofilm formation
Y							orf19.3171	ACH1	Acetyl-coA hydrolase; acetate utilization; nonessential; soluble protein in hyphae; antigenic in human; induced on polystyrene adherence; farnesol-, ketoconazole-induced; no human or murine homolog; stationary phase-enriched protein
Y					Y		orf19.3193	FCR3	bZIP family transcriptional regulator; partially complements the fluconazole sensitivity of an S. cerevisiae pdr1 pdr3 mutant; probable ortholog of S. cerevisiae Yap3p; Hap43p-induced; required for yeast cell adherence to silicone substrate
Y					Y	Y	orf19.3195	HIP1	Similar to amino acid permeases; alkaline upregulated; flucytosine induced; regulated by Plc1p, Gcn2p and Gcn4p; fungal-specific (no human or murine homolog)
				Y			orf19.3207	CCN1	G1 cyclin; required for hyphal growth maintenance (not initiation); cell-cycle regulated transcription (G1/S); Cdc28p-Ccn1p initiates Cdc11p S394 phosphorylation on hyphal induction; expression in S. cerevisiae inhibits pheromone response
					Y		orf19.321		Ortholog(s) have L-methionine transmembrane transporter activity and role in amino acid transport
					Y		orf19.3215		Predicted ORF in Assemblies 19, 20 and 21; transcription is repressed in response to alpha pheromone in SpiderM medium
			Y				orf19.3226		Ortholog(s) have role in intracellular sterol transport and fungal-type vacuole lumen localization
					Y		orf19.3230	BOI2	Putative SH3-domain-containing protein; mutation confers hypersensitivity to toxic ergosterol analog
					Y		orf19.3243	SRP54	Putative signal recognition particle (SRP) subunit; expression upregulated in an ssr1 null mutant
					Y		orf19.3244		Ortholog(s) have role in mitochondrial respiratory chain complex assembly and mitochondrion localization
			Y				orf19.3252	DAL81	Predicted zinc-finger transcription factor with similarity to S. cerevisiae Dal81p, which is involved in the regulation of nitrogen-degradation genes; required for yeast cell adherence to silicone substrate
			Y				orf19.3259		Ortholog(s) have peptidase activity, role in protein targeting to ER, signal peptide processing and signal peptidase complex localization
Y							orf19.3277
Y							orf19.3278	GSY1	Putative UDP glucose/starch glucosyltransferase; transcript repressed by yeast-hyphal switch, Efg1p-regulated; strong oxidative stress induced; colony morphology-related regulation by Ssn6p; stationary phase enriched; biofilm-induced
	Y						orf19.3302		Putative type-1 protein phosphatase targeting subunit; late-stage biofilm-induced gene; transcription downregulated upon yeast-hyphal switch; transcriptionally activated by Mnl1p under weak acid stress
				Y			orf19.3327	TRM2	Putative tRNA methyltransferase; decreased expression in response to prostaglandins
					Y		orf19.3336
				Y			orf19.3337		Late-stage biofilm-induced gene
Y						Y	orf19.334		Late-stage biofilm-induced gene; regulated by Sef1p-, Sfu1p-, and Hap43p
Y	Y					Y	orf19.3360		Hap43p-repressed gene; late-stage biofilm-induced
			Y				orf19.3368
Y						Y	orf19.3369	MOH1	Protein similar to S. cerevisiae Moh1p; transcription is induced in response to alpha pheromone in SpiderM medium; transcriptionally activated by Mnl1p under weak acid stress; possibly essential gene (UAU1 method); biofilm-induced
			Y				orf19.339	NDE1	Putative NADH dehydrogenase that could act alternatively to complex I in respiration; caspofungin repressed; fungal-specific (no human or murine homolog); transcription is upregulated in both intermediate and mature biofilms
			Y				orf19.3391	ADK1	Putative adenylate kinase; decreased expression in hyphae compared to yeast; macrophage-induced protein; adenylate kinase release used as a marker for cell lysis; possibly an essential gene (UAU1 method); biofilm-induced gene
Y					Y		orf19.34	GIT1	Glycerophosphoinositol permease, involved in utilization of glycerophosphoinositol as a phosphate source; fungal-specific (no human or murine homolog); transcription negatively regulated by Rim101p; virulence-group-correlated expression;
			Y				orf19.3413	FGR37	Protein lacking an ortholog in S. cerevisiae; transposon mutation affects filamentous growth
Y						Y	orf19.3414	SUR7	Protein required for normal cell wall, plasma membrane, cytoskeletal organization, endocytosis; localizes to eisosome subdomains of plasma membrane; four transmembrane motifs; mutant shows ectopic, chitin-rich cell wall; fluconazole-induced
					Y		orf19.3419	MAE1	Malic enzyme, mitochondrial; transcription regulated by Mig1p and Tup1p; shows colony morphology-related gene regulation by Ssn6p; Hap43p-repressed gene
			Y				orf19.3420		Predicted ORF in Assemblies 19, 20 and 21; decreased expression in hyphae compared to yeast-form cells
					Y		orf19.3422	FMP27	Putative mitochondrial protein; mRNA binds She3p; fungal-specific (no human or murine homolog)
					Y		orf19.3425		Planktonic growth-induced gene
					Y		orf19.3430		Plasma membrane-associated protein; physically interacts with TAP-tagged Nop1p
	Y				Y		orf19.3431		Ortholog(s) have 3'-5' exonuclease activity, DNA-directed DNA polymerase activity, role in mitochondrial DNA replication and mitochondrion localization
Y						Y	orf19.3439		Predicted ORF in Assemblies 19, 20 and 21; greater mRNA abundance observed in a cyr1 homozygous null mutant than in wild type
Y						Y	orf19.3448		Predicted ORF in Assemblies 19, 20 and 21; ketoconazole-repressed
			Y				orf19.3456		Predicted ORF in Assemblies 19, 20 and 21; possibly an essential gene, disruptants not obtained by UAU1 method
Y						Y	orf19.347	RSN1	Hap43p-repressed gene; biofilm-induced gene; protein induced during the mating process; planktonic growth-induced gene
Y							orf19.3476		Ortholog(s) have protein serine/threonine kinase activity
					Y		orf19.3490	FGR6-4	Protein lacking an ortholog in S. cerevisiae; member of a family encoded by FGR6-related genes in the RB2 repeat sequence; transposon mutation affects filamentous growth
Y	Y				Y	Y	orf19.35		Biofilm-induced gene
			Y				orf19.3521	ARH2	Putative adrenodoxin-NADPH oxidoreductase; role in heme biosynthesis
			Y				orf19.3523	CRK1	Protein kinase of the Cdc2 subfamily involved in hyphal development, virulence; promotes hyphal development independently of Cph1 and Efg1; functionally complements pheromone hypersensitivity of S. cerevisiae sgv1 mutant; Hap43p-repressed
Y						Y	orf19.3548.1	WH11	Cytoplasmic protein expressed specifically in white phase yeast cells; expression in opaque cells increases virulence and frequency of opaque-to-white switching; null mutant has wild-type switching; Hap43p, hypoxia and ketoconazol induced
			Y				orf19.3575	CDC19	Pyruvate kinase; on yeast cell surface; Gcn4p, Hog1p, GlcNAc regulated; induced on polystyrene adherence; downregulated by phagocytosis, farnesol treatment; mutation affects filamentation; stationary phase enriched; biofilm, Hap43p-induced
					Y		orf19.3625		Has domain(s) with predicted zinc ion binding activity
			Y				orf19.3649		Ortholog(s) have adenyl-nucleotide exchange factor activity, role in cytoplasmic translation and cytosolic ribosome, nucleus localization
			Y				orf19.3651	PGK1	Phosphoglycerate kinase, enzyme of glycolysis; localizes to cell wall and cytoplasm; antigenic in murine/human infection; biofilm, planktonic culture-, Hog1p-, Hap43p-, GCN-induced; downregulated upon phagocytosis
			Y				orf19.3656	COX15	Cytochrome oxidase assembly protein; transcription is regulated by Nrg1p and Tup1p; alkaline downregulated; Hap43p-repressed gene; early-stage biofilm-induced gene
					Y		orf19.3665		Hap43p-induced gene; ortholog of S. cerevisiae SET6, a SET domain protein of unknown function
			Y				orf19.3666		Ortholog(s) have nucleus localization
Y					Y		orf19.3668	HGT2	Putative glucose transporter of the major facilitator superfamily; the C. albicans glucose transporter family comprises 20 members; 12 probable membrane-spanning segments; expressed in rich medium with 2% glucose
Y	Y				Y	Y	orf19.3669	SHA3	Putative serine/threonine kinase involved in glucose transport; transposon mutation affects filamentous growth; fluconazole-induced; ketoconazole-repressed; induced in by alpha pheromone; possibly essential (UAU1 method); biofilm-induced
Y	Y	Y		Y		Y	orf19.3670	GAL1	Galactokinase; transcription regulated by galactose, Mig1p, Tup1p, Hap43p; virulenct in mice; farnesol- and hypoxia-downregulated in biofilm; fluconazole- and ketoconazole-induced; stationary phase enriched protein; GlcNAc-induced protein
Y	Y	Y		Y		Y	orf19.3672	GAL10	UDP-glucose 4-epimerase required for galactose utilization; mutant has cell wall defects and increased filamentation; fluconazole- and ketoconazole-induced; stationary phase enriched protein; late-stage biofilm-induced gene; GlcNAc-induced
Y	Y						orf19.3674	GAL102	UDP-glucose 4,6-dehydratase with role in mannosylation of cell wall proteins; mutation confers hypersensitivity to toxic ergosterol analog; overlaps orf19.3673
Y	Y					Y	orf19.3675	GAL7	Putative galactose-1-phoshphate uridyl transferase; downregulated by hypoxia, upregulated by ketoconazole; macrophage/pseudohyphal-repressed
					Y		orf19.3678		Protein not essential for viability
			Y				orf19.3686		Ortholog(s) have protein domain specific binding activity, role in mitochondrial proton-transporting ATP synthase complex assembly and mitochondrion localization
			Y				orf19.3701		Protein not essential for viability
			Y				orf19.3707	YHB1	Nitric oxide dioxygenase, acts in nitric oxide scavenging/detoxification; role in virulence in mouse; transcription activated by NO, macrophage interaction; hyphal downregulated; mRNA binds to She3p; Hap43p-repressed
Y			Y			Y	orf19.3712		Predicted ORF in Assemblies 19, 20 and 21; transcriptionally activated by Mnl1p under weak acid stress; late-stage biofilm-induced gene
			Y				orf19.3713		Late-stage biofilm-induced gene; transcriptionally activated by Mnl1p under weak acid stress; transcription detected in high-resolution tiling array experiments
					Y		orf19.3746	IFC1	Oligopeptide transporter; induced upon phagocytosis by macrophage; macrophage/pseudohyphal-repressed after 16h; fluconazole-induced; virulence-group-correlated expression; fungal-specific (no mammalian homolog); Hap43p-repressed
			Y				orf19.3748		Biofilm-induced gene; orf19.3747 and orf19.3748 are short, overlapping ORFs in intergenic region between two oligopeptide transporter-encoding genes
				Y			orf19.3749	IFC3	Oligopeptide transporter; transcriptionally induced upon phagocytosis by macrophage, by BSA or peptides; fluconazole-induced; upregulated by Rim101p at pH 8; virulence-group-correlated expression; no human/murine homolog; Hap43p-repressed
					Y		orf19.3780		Protein likely to be essential for growth, based on an insertional mutagenesis strategy
	Y		Y		Y		orf19.3793		Putative protein of unknown function; mRNA binds to She3p; regulated by Nrg1p; greater mRNA abundance observed in a cyr1 or ras1 homozygous null mutant than in wild type
	Y				Y		orf19.3794	CSR1	Zinc-finger transcription factor involved in zinc homeostasis and in regulation of biofilm matrix; mutation affects filamentous growth; can suppress S. cerevisiae rok1 mutant inviability
			Y				orf19.3801	FAV1	Protein with weak similarity to S. cerevisiae Fus2p; induced by alpha pheromone mating factor in MTLa/MTLa opaque cells
			Y		Y		orf19.3802	PMT6	Protein mannosyltransferase; required for virulence in mice and for adhesion to endothelium; role in hyphal growth signaling and hygromycin B sensitivity; not a major contributor to overall cellular PMT activity; Hap43p-repressed gene
					Y		orf19.3803	MNN22	Putative Golgi alpha-1,2-mannosyltransferase; regulated by Tsa1p, Tsa1Bp in minimal media at 37 deg; Hog1p-induced; induced by nitric oxide; downregulated in core stress response; planktonic growth-induced gene
					Y		orf19.3804		Predicted ORF in Assemblies 19, 20 and 21; filament induced
			Y				orf19.3821
Y	Y		Y			Y	orf19.3822	SCS7	Putative ceramide hydroxylase; transcription is regulated by Nrg1p; transcriptionally regulated by iron; expression greater in high iron; fluconazole-induced; Hap43p-repressed
Y						Y	orf19.3861	SIS1	Putative Type II HSP40 co-chaperone; macrophage/pseudohyphal-repressed; heavy metal (cadmium) stress-induced; heterozygous null mutant displays sensitivity to virgineone
					Y		orf19.3874		Has domain(s) with predicted cation transmembrane transporter activity, role in cation transport, transmembrane transport and integral to membrane localization
			Y				orf19.3888	PGI1	Putative glucose-6-phosphate isomerase, enzyme of glycolysis; antigenic in human; Efg1p-regulated; induced in biofilm, upon adherence to polystyrene; downregulated by human neutrophils, upon phagocytosis
					Y		orf19.3895	CHT2	GPI-linked chitinase required for normal filamentous growth; downregulated in core caspofungin response; induced in yeast cells; fluconazole, Cyr1p-, Efg1p-, pH-regulated; mRNA binds She3p, is localized to yeast-form buds and hyphal tips
					Y		orf19.3897		Protein of unknown function; decreased transcription is observed upon fluphenazine treatment or in an azole-resistant strain that overexpresses CDR1 and CDR2; transcription is repressed in response to alpha pheromone in SpiderM medium
					Y		orf19.390	CDC42	Rho-type GTPase; required for budding and maintenance of hyphal growth; GGTase I geranylgeranylated; misexpression blocks hyphal growth, causes avirulence in mouse IV infection; shows actin-dependent localization to hyphal tip
			Y				orf19.391	UPC2	Zn2-Cys6 transcriptional regulator of ergosterol biosynthetic genes and sterol uptake; binds ERG2 promoter; induced upon ergosterol depletion, by azoles, anaerobicity, in biofilms; macrophage/pseudohyphal-repressed
					Y		orf19.3934	CAR1	Arginase involved in arginine catabolism; transcription regulated by Nrg1p, Mig1p, and Tup1p; colony morphology-related regulation by Ssn6p; alkaline upregulated; protein decreased in stationary phase; biofilm-induced; sumoylation target
					Y		orf19.3936		Putative glycerophosphocholine phosphodiesterase; mutation confers hypersensitivity to 5-fluorouracil (5-FU); induced upon biofilm formation
			Y				orf19.395	ENO1	Enolase, enzyme of glycolysis and gluconeogenesis; major cell-surface antigen; binds host plasmin/plasminogen; immunoprotective; phagocytosis, biofilm and planktonic growth-induced; farnesol-downregulated; possibly essential; Hap43p-induced
			Y				orf19.396	EAF6	Subunit of the NuA4 histone acetyltransferase complex; Hap43p-repressed gene
			Y				orf19.3966	CRH12	Putative cell wall protein, member of the CRH family; transcription is regulated by Nrg1p and Tup1p; alkaline upregulated by Rim101p; repressed during cell wall regeneration; biofilm-induced gene
			Y				orf19.3967	PFK1	Phosphofructokinase alpha subinit, Pfk1p-Pfk2p heteromultimer; activated by fructose 2,6-bisphosphate, AMP, inhibited by ATP; activity reduced on hyphal induction; phagocytosis-downregulated; fluconazole-induced; biofilm-induced
			Y		Y		orf19.3968		Biofilm- and planktonic growth-induced gene
					Y		orf19.3981	MAL31	Putative high-affinity maltose transporter; transcription is upregulated in clinical isolates from HIV+ patients with oral candidiasis; alkaline upregulated
		Y					orf19.3982		Maltase; induced during growth on sucrose; transcription is induced in response to alpha pheromone in SpiderM medium; biofilm-induced
Y	Y				Y	Y	orf19.3997	ADH1	Alcohol dehydrogenase; oxidizes ethanol into acetaldehyde; at yeast, but not hyphal cell surface; soluble in hyphae; immunogenic in human/mouse; complements S. cerevisiae adh1 adh2 adh3 mutation; biofilm-, fluconazole-, farnesol-induced
					Y		orf19.4000	GRF10	Putative homeodomain transcription factor; null mutant exhibits adenine auxotrophy
Y						Y	orf19.4012	PCL5	Protein similar to S. cerevisiae Pcl5p and other cyclins for Pho85p kinase; Gcn4p-induced; suppresses toxicity of C. albicans Gcn4p overproduction in S. cerevisiae via increased Pho85p-dependent phosphorylation and degradation of Gcn4p
			Y				orf19.4040	ILV3	Putative dihydroxyacid dehydratase; upregulated in biofilm; repressed by nitric oxide; macrophage-induced protein; farnesol-downregulated; protein present in exponential and stationary growth phase; Sef1p-, Sfu1p-, and Hap43p-regulated
Y					Y		orf19.4056	BRG1	DNA-binding transcription factor involved in control of biofilm formation; recruits Hda1p to promoters of hypha-specific genes; transposon mutation affects filamentous growth; Hap43p-repressed gene; late-stage biofilm-induced
			Y		Y		orf19.406	ERG1	Squalene epoxidase, catalyzes epoxidation of squalene to 2,3(S)-oxidosqualene in the ergosterol biosynthesis; target of allylamine antifungal drugs; uses NADH as a reducing cofactor, while S. cerevisiae Erg1p uses NADPH; biofilm-induced
				Y			orf19.4069		Predicted ORF in Assemblies 19, 20 and 21; transcription is repressed in response to alpha pheromone in SpiderM medium
Y	Y				Y		orf19.4076	MET10	Sulfite reductase; role in sulfur amino acid metabolism; biofilm-induced expression; upregulated in the presence of human whole blood or polymorphonuclear (PMN) cells; Hog1p-induced; possibly adherence-induced
Y	Y				Y		orf19.4077	MIT1	Protein involved in sphingolipid biosynthesis; required for mannosylation of inositol phosphoceramide (IPC) to form mannosylated sphingolipids MIPC and M(IP)2C; fluconazole, caspofungin induced; macrophage-downregulated gene
			Y				orf19.4086		Ortholog(s) have cytoplasm localization
Y						Y	orf19.409		Plasma membrane-localized protein; similar to S. cerevisiae Aim38p; Hap43p-repressed gene; late-stage biofilm-induced gene; induced in oralpharyngeal candidasis
					Y		orf19.4099	ECM17	Enzyme of sulfur amino acid biosynthesis; putative role in regulation of cell wall biogenesis; upregulated in biofilm; possibly adherence-induced; regulated by Tsa1p/Tsa1Bp in H2O2 stress; Gcn4p-regulated; Tbf1p-activated; Hap43p-repressed
			Y				orf19.413.1	RPS27A	Ribosomal protein S27
					Y		orf19.4143		Ortholog(s) have role in maturation of SSU-rRNA from tricistronic rRNA transcript (SSU-rRNA, 5.8S rRNA, LSU-rRNA) and nucleolus localization
					Y		orf19.4145	ZCF20	Predicted zinc-finger protein of unknown function; regulated by Sef1p, Sfu1p, and Hap43p; Hap43p-induced
					Y		orf19.4146	SMD3	Putative core snRNP protein; induced upon adherence to polystyrene
Y	Y		Y		Y		orf19.4166	ZCF21	Predicted Zn2-Cys6 zinc-finger protein; mutants display increased colonization of mouse kidneys
Y	Y				Y		orf19.4167
			Y				orf19.4171		Has domain(s) with predicted ATP binding activity
			Y				orf19.4194		Putative TFIIH complex subunit; possibly an essential gene, disruptants not obtained by UAU1 method
		Y		Y			orf19.4195.1	FCA1	Cytosine deaminase; enzyme of pyrimidine salvage; functional homolog of S. cerevisiae Fcy1p; mutation is associated with resistance to flucytosine (5-FC) in a clinical isolate; hyphal downregulated; gene has intron
		Y		Y			orf19.4196
			Y				orf19.4204		Ortholog(s) have structural constituent of ribosome activity and mitochondrial small ribosomal subunit localization
			Y				orf19.4220		Predicted ORF in Assemblies 19, 20 and 21; regulated by Gcn4p; repressed in response to amino acid starvation (3-aminotriazole treatment)
					Y		orf19.4245		Hap43p-repressed gene
					Y		orf19.4246		Protein with similarity to S. cerevisiae Ykr070wp; transposon mutation affects filamentous growth; Hog1p-downregulated; shows colony morphology-related gene regulation by Ssn6p; induced during cell wall regeneration; possibly essential gene
		Y					orf19.4250
		Y					orf19.4251	ZCF22	Predicted zinc-finger protein
Y							orf19.4257	INT1	Integrin-like protein; role in morphogenesis, adhesion, and mouse cecal colonization and systemic virulence; similar to S. cerevisiae Bud4p; structurally similar to alpha-subunit of human leukocyte integrins; Hap43p-induced gene
					Y		orf19.4263
					Y		orf19.4264		Biofilm-induced gene
			Y		Y		orf19.4269		Has domain(s) with predicted ATP binding, protein kinase activity and role in protein phosphorylation
					Y		orf19.4270		Putative mannosyltransferase; regulated by Sef1p-, Sfu1p-, and Hap43p
Y							orf19.4273		Hap43p-induced gene
Y						Y	orf19.4274	PUT1	Putative proline oxidase; alkaline upregulated by Rim101p; biofilm-induced
Y							orf19.4279	MNN1	Putative alpha-1,3-mannosyltransferase, a component of mannosyltransferase complex; transcription negatively regulated by Rim101p; transcription elevated in chk1 and nik1 null mutants, but not in sln1 null mutant; biofilm-induced gene
Y							orf19.4280
		Y					orf19.4293		Ortholog(s) have role in iron-sulfur cluster assembly, ribosomal large subunit export from nucleus, tRNA wobble uridine modification and cytosol, nucleus localization
		Y					orf19.4294		Ortholog(s) have oxidoreductase activity, role in cytochrome c-heme linkage, mitochondrial membrane organization and extrinsic to mitochondrial inner membrane localization
				Y			orf19.4295		Ortholog(s) have DNA binding, nucleosome binding, transcription corepressor activity
				Y			orf19.4297	CKB2	Regulatory subunit of protein kinase CK2 (casein kinase II), beta' subunit; null mutants are hypersensitive to caspofungin
	Y		Y				orf19.4309	GRP2	Methylglyoxal reductase; regulation associated with azole resistance; induced in core stress response or by oxidative stress (via Cap1p), fluphenazine, benomyl, or with long term fluconazole treatment; Hap43p-induced; antigenic in humans
		Y					orf19.4315		Ortholog(s) have Rab GTPase activator activity, role in vesicle-mediated transport and intracellular localization
		Y	Y				orf19.4316		Trimethyllysine dioxygenase, the first enzyme in the carnitine biosynthesis pathway; hyphal-induced expression, regulated by Cyr1p, Ras1p, Efg1p
	Y						orf19.4318	MIG1	Transcriptional repressor; regulates genes for carbon source utilization; Tup1p-dependent, -independent functions; upregulated in biofilm and planktonic cultures; hyphal downregulated; Hap43p and caspofungin repressed
			Y				orf19.4320
			Y				orf19.4321
			Y				orf19.4322	DAP2	Putative dipeptidyl aminopeptidase; transcriptionally regulated during macrophage response
					Y		orf19.4335	TNA1	Putative nicotinic acid transporter; fungal-specific (no human or murine homolog); detected at germ tube plasma membrane by mass spectrometry; transcriptionally induced upon phagocytosis by macrophage
					Y		orf19.4336	RPS5	Ribosomal protein S5; macrophage/pseudohyphal-induced after 16 h; genes encoding cytoplasmic ribosomal subunits, translation factors, tRNA synthetases are downregulated upon phagocytosis by murine macrophage; Hap43p-induced gene
Y			Y				orf19.4342		Biofilm-induced gene
					Y		orf19.4346		Ortholog(s) have protein anchor activity, role in COPII vesicle coating and ER to Golgi transport vesicle membrane localization
Y					Y	Y	orf19.4347		Putative serine/threonine protein kinase; Hog1p-induced
			Y				orf19.4357		Putative protein similar to S. cerevisiae Mgr3p, a subunit of the i-AAA protease supercomplex that degrades misfolded mitochondrial proteins
			Y				orf19.4358		Putative protein of unknown function; Hap43p-repressed gene; S. cerevisiae ortholog YDL157C localizes to mitochondria
			Y				orf19.4361	IFF3	Putative GPI-anchored protein
			Y				orf19.4388		Predicted ORF in Assemblies 19, 20 and 21; has histone fold domain; similar to TAFII47 proteins from S. cerevisiae, Danio rerio, Drosophila melanogaster, human, and mouse
					Y		orf19.4391
Y			Y				orf19.4393	CIT1	Citrate synthase; soluble in hyphae; expression greater in high iron; upregulated by phagocytosis, biofilm growth; Hog1p-downregulated; Efg1p-regulated under yeast, not hyphal growth conditions; present in exponential and stationary phase
			Y				orf19.4436		Planktonic growth-induced gene
					Y		orf19.4438	RME1	Protein similar to S. cerevisiae meiotic regulator Rme1p; white-specific transcription; upregulation correlates with clinical development of fluconazole resistance; biofilm and planktonic growth-induced gene; Upc2p-regulated in hypoxia
			Y				orf19.4439.1		Ortholog(s) have role in nucleotide-excision repair, phosphorylation of RNA polymerase II C-terminal domain, transcription from RNA polymerase II promoter and core TFIIH complex, cytosol, holo TFIIH complex localization
			Y				orf19.4444	PHO15	Putative 4-nitrophenyl phosphatase, possible histone H2A phosphatase; involved in regulation of white-opaque switching; hyphal downregulated; induced in core stress response; induced by heavy metal (cadmium) stress via Hog1p
Y						Y	orf19.4445		Protein of unknown function; Plc1p-regulated; expression is upregulated early upon infection of reconstituted human epithelium (RHE), while expression of the C. dubliniensis ortholog is not upregulated; not required for viability
Y						Y	orf19.4450.1		Protein conserved among the fungal CTG-clade; gene contains two adjacent upstream SRE-1 elements; highly up-regulated in cecum-grown cells in a Cph2p-dependent manner; Hap43p-repressed gene; biofilm-induced
	Y				Y		orf19.4459		Protein similar to S. cerevisiae Ynl234wp, which is a putative heme-binding stress-related protein; transposon mutation affects filamentous growth
			Y				orf19.4472
Y						Y	orf19.449		Putative phosphatidyl synthase; stationary phase enriched protein; transcription reduced upon yeast-hyphal switch; Hap43p-repressed gene; biofilm-induced
	Y			Y	Y		orf19.450
			Y				orf19.4506	LYS22	Putative homocitrate synthase; fungal-specific (no human or murine homolog); repressed by nitric oxide and by hypoxia; protein level decreases in stationary phase cultures; induced by ketoconazole
		Y		Y			orf19.451	SOK1	Putative protein kinase: mutants are sensitive to growth on hydrogen peroxide medium; transcription is induced in response to alpha pheromone in SpiderM medium
			Y				orf19.4524	ZCF24	Predicted zinc-finger protein; caspofungin induced; Hap43p-repressed
					Y		orf19.4525		Ortholog(s) have endoplasmic reticulum, nuclear pore localization
Y						Y	orf19.4526	HSP30	Putative heat shock protein; fluconazole-downregulated; amphotericin B induced
					Y		orf19.4527	HGT1	High-affinity glucose transporter, member of major facilitator superfamily; transcription induced by progesterone and by drugs including chloramphenicol and benomyl; likely essential for growth, based on an insertional mutagenesis strategy
					Y		orf19.4528		Ortholog(s) have role in vacuolar protein processing and endoplasmic reticulum localization
		Y		Y			orf19.4531		Putative PDR-subfamily ABC transporter
		Y		Y			orf19.454	SFL1	Transcription factor involved in negative regulation of flocculation and filamentous growth; induced in core caspofungin response
					Y		orf19.4560	BFR1	Protein involved in the maintenance of normal ploidy; S. cerevisiae ortholog cofers Brefeldin A resistance; stationary phase enriched protein
			Y				orf19.4578	CYT2	Cytochrome c1 heme lyase; transcription is regulated by Nrg1p; transcriptionally regulated by iron; expression greater in high iron
			Y				orf19.4581		Putative glycosylphosphatidylinositol-alpha 1,4 mannosyltransferase I; regulated by Tsa1p, Tsa1Bp under H2O2 stress conditions
					Y		orf19.4590	RFX2	Transcriptional repressor; regulator of filamentation, response to DNA damage, adhesion, virulence in murine mucosal, systemic infections; RFX domain; regulated by Nrg1p, UV-induced; partially complements S. cerevisiae rfx1 mutant defects
			Y				orf19.4595
Y							orf19.460	CEK2	MAP kinase required for wild-type efficiency of mating; component of the signal transduction pathway that regulates mating; ortholog of S. cerevisiae Fus3p; induced by Cph1p, pheromone; transposon mutation affects filamentous growth
			Y		Y		orf19.4612		Hap43p-repressed gene
			Y				orf19.4618	FBA1	Putative fructose-bisphosphate aldolase, enzyme of glycolysis; antigenic in murine/human infection; regulated by yeast-hyphal switch; induced by Efg1p, Gcn4p, Hog1p, biofilm, planktonic growth, or fluconazole; phagocytosis-repressed
			Y				orf19.4624	HRT2	Protein described as having a role in Ty3 transposition; decreased expression in hyphae compared to yeast-form cells; stationary phase enriched protein
	Y				Y		orf19.4631	ERG251	C-4 sterol methyl oxidase with a role in ergosterol biosynthesis; Hap43p-induced; ketoconazole-induced; amphotericin B, caspofungin repressed; possibly an essential gene, disruptants not obtained by UAU1 method
Y							orf19.4646	UEC1	Protein required for damage to oral epithelial cells and for normal hyphal growth and stress resistance; transcription induced on contact with vascular endothelial cells; not highly conserved
			Y				orf19.4650	ILV6	Putative regulatory subunit of acetolacetate synthase ; fungal-specific (no human or murine homolog); alkaline upregulated; regulated by Gcn2p and Gcn4p; protein present in exponential and stationary growth phase yeast cultures
		Y					orf19.4651	PGA53	GPI-anchored cell surface protein of unknown function; greater mRNA abundance observed in a cyr1 homozygous null mutant than in wild type
Y							orf19.4657		Ortholog(s) have phosphoprotein phosphatase activity, role in negative regulation of phospholipid biosynthetic process, nuclear envelope organization and Nem1-Spo7 phosphatase complex, integral to membrane, mitochondrion localization
Y							orf19.4672
Y							orf19.4679	AGP2	Amino acid permease; hyphal downregulated; regulated upon white-opaque switching; induced in core caspofungin response, during cell wall regeneration, or by flucytosine; fungal-specific; regulated by Sef1p-, Sfu1p-, and Hap43p
					Y		orf19.4698	PTC8	Predicted type 2C protein phosphatase, serine/threonine-specific; required for hyphal growth; induced under stress; late-stage biofilm-induced gene
					Y		orf19.4712	FGR6-3	Protein lacking an ortholog in S. cerevisiae; member of a family encoded by FGR6-related genes in the RB2 repeat sequence; transposon mutation affects filamentous growth
Y			Y				orf19.4720	CTR2	Putative low-affinity copper transporter of the vacuolar membrane; late-stage biofilm-induced gene; induced by nitric oxide; clade-associated gene expression
Y							orf19.4737	TPO3	Possible role in polyamine transport; MFS-MDR family; transcription induced by Sfu1p, regulated upon white-opaque switching; decreased expression in hyphae compared to yeast-form cells; regulated by Nrg1p; fungal-specific
Y	Y						orf19.4752	MSN4	Zinc finger transcription factor; similar to S. cerevisiae Msn4p, but not a significant stress response regulator in C. albicans; partly complements STRE-activation defect of S. cerevisiae msn2 msn4 double mutant; biofilm-induced gene
Y	Y						orf19.4753	PFK26	Putative 6-phosphofructo-2-kinase; protein repressed during the mating process; planktonic growth-induced gene
			Y				orf19.4759	COX5	Cytochrome oxidase subunit V; putative upstream CCAAT box regulatory element; macrophage/pseudohyphal-induced; repressed by nitric oxide; intron in 5'-UTR; Hap43p-dependent repression in low iron medium
			Y				orf19.4777	DAK2	Putative dihydroxyacetone kinase; transcription decreases upon yeast-hyphal switch; fluconazole-induced; caspofungin repressed; protein enriched in stationary phase yeast cultures; biofilm- and planktonic growth-induced gene
Y							orf19.4783
Y			Y			Y	orf19.4784	CRP1	Plasma membrane copper transporter; CPx P1-type ATPase; mediates Cu resistance; similar to proteins of Menkes and Wilson disease; copper-induced; Tbf1p-activated; suppresses Cu sensitivity of S. cerevisiae cup1 mutant; biofilm-induced
					Y		orf19.4787		Ortholog(s) have cytoplasm, nucleus localization
Y	Y						orf19.4792		Predicted ORF in Assemblies 19, 20 and 21; Plc1p-regulated
Y							orf19.48		Predicted ORF in Assemblies 19, 20 and 21; virulence-group-correlated expression; likely to be essential for growth, based on an insertional mutagenesis strategy; disruptants also not obtained by UAU1 method
					Y		orf19.4818
			Y				orf19.4836	URA1	Dihydroorotate dehydrogenase; enzyme of de novo pyrimidine biosynthesis; putative bipartite mitochondrial targeting motif, membrane spanning region; transcription regulated by yeast-hyphal switch, or by Nrg1p, Mig1p, Tup1p; biofilm-induced
Y							orf19.4867	SWE1	Putative protein kinase with a role in control of growth and morphogenesis, required for full virulence; mutant cells are small, rounded, and sometimes binucleate; not required for filamentous growth; mutant is hypersensitive to caspofungin
Y							orf19.4869	SFU1	Transcriptional regulator of iron-responsive genes; represses iron utilization genes if iron is present; Hap43p-repressed; promotes gastrointestinal commensalism in mice
					Y		orf19.4874	MNN3	Predicted Golgi alpha-1,2-mannosyltransferase; mutation confers hypersensitivity to toxic ergosterol analog, and to amphotericin B; late-stage biofilm-induced gene
					Y		orf19.4875		Ortholog(s) have role in nuclear mRNA splicing, via spliceosome and U2-type spliceosomal complex localization
Y						Y	orf19.4887	ECM21	Protein similar to S. cerevisiae Ecm21p (possible cell wall role); alkaline upregulated by Rim101p; fluconazole induced; caspofungin repressed; downregulated in azole-resistant strain overexpressing MDR1; late-stage biofilm-induced
Y						Y	orf19.4888		Has domain(s) with predicted nucleic acid binding, nucleotide binding activity
				Y			orf19.4892	TPK1	Catalytic subunit of cAMP-dependent protein kinase (PKA), isoform of Tpk2p; involved in control of morphogenesis and stress response; wild-type nuclear localization requires Bcy1p; produced during stationary but not exponential growth
Y					Y		orf19.4900		Ortholog(s) have alpha-1,3-mannosyltransferase activity and role in protein O-linked glycosylation
Y	Y						orf19.4907		Putative protein of unknown function; Hap43p-repressed gene; increased transcription is observed upon fluphenazine treatment; possibly transcriptionally regulated by Tac1p; induced by nitric oxide; fungal-specific (no human/murine homolog
			Y				orf19.4908
	Y						orf19.4909.1	RPL42	Putative 60S ribosomal subunit protein; shows colony morphology-related gene regulation by Ssn6p
Y							orf19.4914.1
					Y		orf19.4917
					Y		orf19.4921
					Y		orf19.4927	BNI1	Formin; role in cytoskeletal organization, cell polarity; role in systemic virulence in mouse; cell-cycle regulated localization to site of polarized growth, bud neck; localizes to Spitzenkorper of hyphae, minor localization at septum
					Y		orf19.4933	FAD3	Omega-3 fatty acid desaturase, involved in production of alpha-linolenic acid, which is a major component of membranes; caspofungin induced; Plc1p-regulated; shows colony morphology-related gene regulation by Ssn6p
					Y		orf19.4934	OP4	Ala- Leu- and Ser-rich protein; secreted; N-terminal hydrophobic region; possible glycosylation; transcribed specifically in opaque-phase cells, repressed by alpha pheromone in opaque MTLa homozygotes; fluconazole-induced
Y							orf19.4936.1		Putative adhesin-like protein
Y	Y		Y		Y		orf19.4941	TYE7	bHLH transcription factor involved in control of glycolysis; required for biofilm formation; hyphally regulated by Cph1p, Cyr1p; flucytosine, Hog1p induced; amphotericin B, caspofungin repressed; induced in biofilm and planktonic growth
Y	Y				Y		orf19.4942
Y	Y					Y	orf19.4952		Late-stage biofilm-induced gene
Y							orf19.4960		Ortholog(s) have spermine synthase activity, role in pantothenate biosynthetic process, spermine biosynthetic process and cytoplasm localization
Y	Y					Y	orf19.4961	STP2	Amino-acid-regulated transcription factor, activates transcription of amino acid permease genes; activated by amino-acid-induced proteolytic processing (Ssy1p, Csh3p dependent); required for alkalinization of growth medium
				Y			orf19.4966		Putative mitochondrial carrier protein; transcription is alkaline upregulated
				Y			orf19.4967	COX19	Putative cytochrome c oxidase assembly protein; Plc1p-regulated
			Y				orf19.497	EAF7	Subunit of the NuA4 histone acetyltransferase complex
		Y					orf19.4972		Putative transcription factor with zinc finger DNA-binding motif
		Y					orf19.4975	HYR1	Hyphal-induced GPI-anchored cell wall protein; macrophage-induced; repressed by neutrophil-co-culture; resistance to killing by neutrophils, azole resistance; regulated by Rfg1p, Efg1p, Nrg1p, Tup1p, Cyr1p, Bcr1p, Hap43p; biofilm-induced
			Y		Y		orf19.4993	SEC18	Functional homolog of S. cerevisiae Sec18p, which acts in protein transport; conserved ATP binding site; not glycosylated
Y							orf19.4997	KIS2	Scaffold protein of Snf1p complex; similar to S. cerevisiae Gal83p and Sip2p; interacts with Snf4p; interaction with Snf1p complex is regulated by carbon source, decreased on ethanol; N-terminal myristoylation; Hog1p-downregulated
Y					Y		orf19.4998	ROB1	Transcriptional regulator involved in control of biofilm formation; null mutant displays abnormal colony morphology and invasive growth; caspofungin repressed; biofilm-induced
					Y		orf19.5014		Ortholog(s) have mitochondrion localization
					Y		orf19.5015	MYO2	Class V myosin; nonessential; sole class V myosin in C. albicans; required for wild-type actin cytoskeletal polarity, nuclear organization and migration, and hyphal growth; conserved myosin ATPase and tail domains; Hap43p-induced gene
		Y					orf19.5023	DAL7	Putative allantoate permease; fungal-specific (no human or murine homolog); not essential for viability
			Y				orf19.5052
Y							orf19.5058	SMI1	Cell wall biosynthesis protein; Hap43p-, caspofungin-repressed; Cyr1p-induced in hyphal cells; planktonic and biofilm-induced; reduced biofilm cell wall glucan in null mutant; essential using the UAU1 method of gene disruption
					Y		orf19.5070		Similar to cell-wall mannoproteins; transcriptionally regulated by iron; expression greater in low iron; greater mRNA abundance observed in cyr1 homozygous null mutant than in wild type; regulated by osmotic and oxidative stress via Hog1p
					Y		orf19.5071	NRP1	Ortholog(s) have cytoplasmic stress granule, nucleolus localization
Y	Y		Y			Y	orf19.5079	CDR4	Putative transporter of ATP-binding cassette (ABC) superfamily; biofilm, fluconazole, Sfu1p, Hog1p, core stress response induced; caspofungin repressed; fluconazole resistance is not affected by mutation or correlated with expression
			Y		Y		orf19.508	QDR1	Putative transporter of antibiotic resistance; transcription regulated by Nrg1p and Tup1p; caspofungin repressed; expression regulated by white-opaque switching; Hap43p-repressed gene; early-stage biofilm- and planktonic growth-induced gene
			Y				orf19.510
Y	Y						orf19.5114		Ortholog(s) have phosphatidylinositol-3-phosphate binding activity, role in late endosome to Golgi transport, protein localization and cytosol, endosome, nucleus localization
Y	Y						orf19.5114.1
Y							orf19.5117	OLE1	Fatty acid desaturase, essential protein involved in oleic acid synthesis; required for aerobic hyphal growth and chlamydospore formation; subject to hypoxic regulation; fluconazole-induced; caspofungin repressed; Hap43p-induced
Y					Y		orf19.5118	SDS24	Protein similar to S. cerevisiae Sds24p; transcription regulated by Mig1p and Tup1p; fluconazole-induced; late-stage biofilm-induced
					Y		orf19.5124	RBR3	Cell wall adhesin-like protein; expression is repressed by Rim101p; possibly an essential gene, disruptants not obtained by UAU1 method
					Y		orf19.5137		Protein of unknown function; regulated by Sef1p-, Sfu1p-, and Hap43p
					Y		orf19.5155	CHS6	Protein with tetratricopeptide repeats (TPRs); similar to S. cerevisiae Chs6p, which has role in localizing chitin synthase; decreased mRNA abundance in cyr1 mutant hyphae; possibly an essential gene, disruptants not obtained by UAU1 method
			Y				orf19.5159	DUG3	Ortholog(s) have gamma-glutamyltransferase activity, omega peptidase activity, role in glutathione catabolic process and cytoplasm localization
					Y		orf19.5191	FGR6-1	Protein lacking an ortholog in S. cerevisiae; member of a family encoded by FGR6-related genes in the RB2 repeat sequence; transposon mutation affects filamentous growth
			Y				orf19.5221		Ortholog(s) have phosphatidylinositol-4,5-bisphosphate binding activity
			Y		Y		orf19.5263	SER33	Predicted enzyme of amino acid biosynthesis; Gcn4p-regulated; upregulated in biofilm; protein present in exponential and stationary growth phase yeast cultures; S. cerevisiae ortholog is Gcn4p regulated
			Y				orf19.5267		Putative cell wall adhesin-like protein; downregulated in core caspofungin response; transcription repressed by alpha pheromone in SpiderM medium; transcription repressed in ace2 null mutant; biofilm- and planktonic growth-induced
			Y				orf19.5269
Y	Y				Y	Y	orf19.5282		Hap43p-repressed gene; mRNA binds to She3p; decreased expression in hyphae compared to yeast-form cells; regulated by Efg1p and Efh1p; intron in 5'-UTR; transcriptionally activated by Mnl1p under weak acid stress
Y			Y		Y	Y	orf19.5288	IFE2	Putative alcohol dehydrogenase; decreased expression in hyphae compared to yeast-form cells; Efg1p-regulated; fluconazole-induced; Hog1p-induced; increased expression in response to prostaglandins
	Y						orf19.5288.1
	Y				Y		orf19.5289
Y				Y	Y		orf19.53		Ortholog(s) have role in generation of catalytic spliceosome for first transesterification step, nuclear mRNA cis splicing, via spliceosome and commitment complex, cytosol localization
			Y				orf19.5323	MDH1-3	Predicted malate dehydrogenase; farnesol regulated; protein present in exponential and stationary growth phase yeast; Hap43p-repressed gene
Y	Y		Y				orf19.5334		Biofilm- and planktonic growth-induced gene; transcription regulated upon yeast-hyphal switch
Y	Y						orf19.5335	SGS1	RecQ-related DNA helicase; Bloom's syndrome-related gene; haploinsufficient for wild-type lifespan; upregulated in farnesol treated biofilm
Y					Y		orf19.5338	GAL4	Transcription factor with zinc cluster DNA-binding motif involved in control of glycolysis; ortholog of S. cerevisiae Gal4p, but not involved in the regulation of galactose utilization genes; caspofungin repressed
			Y		Y		orf19.5339		Predicted ORF in Assemblies 19, 20 and 21; transcription detected in high-resolution tiling array experiments
Y	Y		Y				orf19.5348	TPS3	Putative regulatory subunit of trehalose-phosphate synthase; regulated by Efg1p; biofilm-repressed expression; biofilm-induced in another study; regulated by Tsa1p, Tsa1Bp under H2O2 stress conditions
					Y		orf19.535	RBR1	Glycosylphosphatidylinositol (GPI)-anchored cell wall protein required for filamentous growth at acidic pH; expression is repressed by Rim101p and activated by Nrg1p; Hap43p-induced gene
			Y				orf19.5395		Ortholog(s) have role in early endosome to late endosome transport, regulation of protein complex assembly, vacuolar acidification and RAVE complex, extrinsic to membrane localization
			Y		Y		orf19.5399	IFF11	Secreted protein required for normal cell wall structure and for virulence; member of the IFF family; Hap43p-repressed gene
Y				Y	Y		orf19.54	RHD1	Putative beta-mannosyltransferase, required for the addition of beta-mannose to the acid-labile fraction of cell wall phosphopeptidomannan; member of a 9-gene family; transcriptionally regulated on yeast-hyphal and white-opaque switches
	Y		Y				orf19.542	HXK2	Hexokinase II; antigenic in humans; downregulated by human neutrophils; Efg1p-regulated; biofilm, fluconazole-induced; shows colony morphology-related gene regulation by Ssn6p; protein present in exponential and stationary growth phases
			Y				orf19.542.2		Ortholog(s) have role in mitochondrial outer membrane translocase complex assembly, protein import into mitochondrial outer membrane and integral to mitochondrial outer membrane localization
			Y				orf19.5432	TPT1	tRNA 2'-phosphotransferase; enzyme of tRNA splicing; functionally complements viability of S. cerevisiae tpt1 null mutant
			Y		Y		orf19.5437	RHR2	Glycerol 3-phosphatase; roles in osmotic tolerance, glycerol accumulation in response to salt; required for biofilm formation; biofilm-induced; regulated by macrophage, stress response, yeast-hyphal switch, pheromone, GCN4, HOG1, NRG1, TUP1
					Y		orf19.5438		Ortholog(s) have ubiquitin-protein ligase activity, role in protein sumoylation, protein ubiquitination, response to DNA damage stimulus, telomere maintenance and nucleus, ubiquitin ligase complex localization
					Y		orf19.5447	HGT19	Putative glucose/myo-inositol transporter of major facilitator superfamily; 12 transmembrane segments, extended N terminus; expressed in rich medium; Hap43p-, phagocytosis-, biofilm; induced; 20 member C. albicans glucose transporter family
					Y		orf19.5449		Has domain(s) with predicted integral to membrane localization
					Y		orf19.5491.1	ATP14	Putative mitochondrial F1F0 ATP synthase subunit; macrophage/pseudohyphal-induced
			Y		Y		orf19.5492		Ortholog(s) have mRNA binding activity, role in nuclear mRNA splicing, via spliceosome and U1 snRNP, U2-type prespliceosome, commitment complex localization
			Y		Y		orf19.5493	GSP1	Small RAN G-protein; essential; prenylation not predicted; overproduction rescues S. cerevisiae gsp1 viability; macrophage/pseudohyphal-induced; not transcriptionally regulated by white-opaque or yeast-hyphal switching; GlcNAc-induced
					Y		orf19.5495		Putative RNA-binding protein; not essential for viability; transcription is induced in response to alpha pheromone in SpiderM medium
			Y				orf19.5498	EFH1	Transcriptional activator; homodimer; minor role in transcriptional regulation vs Efg1p; regulates filamentous growth, phenotypic switching; EFG1 and EFH1 genetically interact; expression interferes with mouse intestinal tract colonization
					Y		orf19.5520	ASG7	Predicted ORF in Assemblies 19, 20 and 21; specific to a-cells; transcription is induced in response to alpha pheromone in SpiderM medium; member of conserved Mcm1p regulon
Y					Y	Y	orf19.5521	ISA1	Possible role in iron-sulfur cluster biogenesis or cytoplasm-to-mitochondrion iron transport; alkaline downregulated; expression greater in high iron; regulated by Sef1p, Sfu1p, and Hap43p
			Y				orf19.5524
					Y		orf19.5543		Ortholog(s) have cell division site, cytosol localization
					Y		orf19.5544	SAC6	Actin filament bundling protein, fimbrin; transcription is regulated by Nrg1p and Mig1p; protein level decreases in stationary phase cultures
Y						Y	orf19.5551	MIF2	Centromere-associated protein; similar to CENP-C proteins; Cse4p and Mif2p colocalize at C. albicans centromeres
			Y				orf19.5552		Ortholog(s) have role in regulation of transcription from RNA polymerase II promoter
			Y				orf19.5559	STE23	Protein similar to S. cerevisiae Ste23p, which is involved in maturation of pheromone; transposon mutation affects filamentous growth
					Y		orf19.5566		Ortholog(s) have role in protein lipoylation and mitochondrion localization
					Y		orf19.5567	POP4	Protein similar to S. cerevisiae Pop4p, which is a subunit of both RNase MRP and nuclear RNase P; filament induced; regulated by Nrg1p, Tup1p; likely to be essential for growth, based on an insertional mutagenesis strategy
					Y		orf19.5568	VPS51	Protein with a role in vacuolar function; null mutant has defect in damaging oral epithelial and vascular endothelial cells; required for normal hyphal growth and stress resistance; induced in presence of host oral or vascular cells
		Y					orf19.5573		Protein of unknown function; expression downregulated in an ssr1 null mutant
		Y					orf19.5574		Ortholog(s) have mitochondrial outer membrane localization
Y							orf19.5576		Protein similar to S. cerevisiae Cab1p, a pantothenate kinase; transposon mutation affects filamentous growth; downregulated in core stress response
Y							orf19.5578
					Y		orf19.5595	SHE3	mRNA-binding protein that localizes specific mRNAs to daughter yeast-form cells and to hyphal tips; required for normal filamentous growth and host epithelial cell damage; ortholog of S. cerevisiae She3p but set of target mRNAs differs
					Y		orf19.5602	BMT6	Putative beta-mannosyltransferase involved in beta-1,2-mannosylation of phospholipomannan; member of a 9-member family that includes Bmt1p, Bmt2p, Bmt3p, and Bmt4p with roles in mannosylation of cell wall phosphopeptidomannan
			Y				orf19.5604	MDR1	Plasma membrane multidrug efflux pump; MDR major facilitator transporter superfamily; methotrexate is preferred substrate; overexpression in drug-resistant clinical isolates confers fluconazole resistance; repressed in young biofilms
Y							orf19.5606
Y							orf19.5607
					Y		orf19.5612	BMT4	Putative beta-mannosyltransferase, required for elongation of beta-mannose chains on the acid-labile fraction of cell wall phosphopeptidomannan; 9-gene family member; regulated by Tsa1p, Tsa1Bp; biofilm-induced gene
			Y				orf19.5620		Stationary phase enriched protein; Gcn4p-regulated; induced by amino acid starvation (3-AT); increased transcription by benomyl treatment or in an azole-resistant strain that overexpresses MDR1; biofilm-induced; overlaps orf19.5621
Y							orf19.5625
Y					Y	Y	orf19.5626		Biofilm-induced gene; Plc1p-regulated; transcriptionally activated by Mnl1p under weak acid stress
			Y				orf19.5630	APA2	Putative ATP adenylyltransferase II; regulated by Gcn4p; repressed in response to amino acid starvation (3-AT); increased expression in response to prostaglandins; Hap43p-repressed gene
					Y		orf19.5634	FRP1	Ferric reductase; alkaline-induced by Rim101p; iron-chelation-induced by CCAAT-binding factor; fluconazole-downregulated; ciclopirox-, biofilm-, hypoxia-, Hap43p-induced; colony morphology-related regulation by Ssn6p; 2 CCAAT box motifs
			Y		Y		orf19.5635	PGA7	Hyphal surface antigen precursor; possible GPI-anchor; induced by ciclopirox olamine, ketoconazole, or by Rim101p at pH 8; regulated during biofilm and planktonic growth; cell wall regeneration-induced; Hap43p-, fluconazole, biofilm-induced
Y	Y				Y	Y	orf19.5636	RBT5	GPI-anchored cell wall protein involved in hemoglobin utilization; regulated by Rfg1p, Rim101p, Tbf1p, iron; repressed by Sfu1p, Hog1p, Tup1p; induced by serum, alkaline pH, ketoconazole, ciclopirox olamine, geldamycin, Hap43p, biofilm
			Y				orf19.5641	CAR2	Ornithine aminotransferase; role in arginine metabolism; alkaline upregulated; mutation confers hypersensitivity to toxic ergosterol analog and to amphotericin B; present in exponential and stationary phase yeast cultures; biofilm-induced
				Y			orf19.5655		Has domain(s) with predicted 2 iron, 2 sulfur cluster binding, iron ion binding, oxidoreductase activity and role in cellular aromatic compound metabolic process, oxidation-reduction process
			Y				orf19.5663	RCH1	Plasma membrane protein involved in regulation of cytosolic calcium homeostasis; null mutation confers sensitivity to calcium and resistance to azoles and terbinafine
					Y		orf19.5673	OPT7	Putative oligopeptide transporter; possibly transports GSH or related compounds; induced by biofilm formation; Hog1p-induced; expression of OPT6, -7, or -8 does not suppress defect of mutant lacking OPT1-3; fungal-specific; Hap43p-repressed
			Y				orf19.57	PSF2	Ortholog(s) have role in DNA-dependent DNA replication initiation, GINS complex assembly, double-strand break repair via break-induced replication, meiotic chromosome segregation, protein localization to nucleus
					Y		orf19.5711		Putative phosphatidylinositol transfer protein; possibly an essential gene, disruptants not obtained by UAU1 method
				Y	Y		orf19.5717
					Y		orf19.5728		Has domain(s) with predicted electron carrier activity, heme binding, oxidoreductase activity, acting on paired donors and with incorporation or reduction of molecular oxygen, more
					Y		orf19.5729	FGR17	Putative DNA-binding transcription factor; has zinc cluster DNA-binding motif; lacks an ortholog in S. cerevisiae; transposon mutation affects filamentous growth; Hap43p-repressed gene
					Y		orf19.5734	POP2	Component of the Ccr4-Pop2 mRNA deadenylase; heterozygous null mutant exhibits resistance to parnafungin and cordycepin in the C. albicans fitness test
					Y		orf19.5741	ALS1	Adhesin; ALS family of cell-surface glycoproteins; adhesion, virulence roles; immunoprotective; band at hyphal base; amyloid domain; biofilm-induced; Rfg1p, Ssk1p; strain background affects expression; N-term binds fucose-containing glycans
Y						Y	orf19.5751	ORM1	Putative endoplasmic reticulum membrane protein; Hap43p-repressed gene; mutation confers hypersensitivity to aureobasidin A
		Y					orf19.5770	OPT8	Possible oligopeptide transporter; similar to Opt1p and to S. cerevisiae Ygl114wp, but not other OPTs; induced by nitric oxide, amphotericin B; expression of OPT6, -7, or -8 does not complement mutants lacking Opt1p, Opt2p, and Opt3p
					Y		orf19.5775		Predicted ORF in Assemblies 19, 20 and 21; member of a family encoded by FGR6-related genes in the RB2 repeat sequence
			Y				orf19.5780		Putative protein of unknown function; Hap43p-repressed gene
					Y		orf19.5782		Ortholog(s) have mitochondrion localization
				Y			orf19.5784	AMO1	Putative peroxisomal copper amine oxidase
					Y		orf19.5806	ALD5	NAD-aldehyde dehydrogenase; decreased expression in fluconazole-resistant isolate, or in hyphae; biofilm induced; fluconazole-downregulated; protein abundance is affected by URA3 expression in the CAI-4 strain; stationary phase enriched
			Y				orf19.5818	SUR2	Putative ceramide hydroxylase; predicted enzyme of sphingolipid biosynthesis; biofilm- and planktonic growth-induced; regulated by Tsa1p, Tsa1Bp under H2O2 stress conditions
		Y					orf19.5830		Protein similar to S. cerevisiae Hsp70p; predicted Kex2p substrate; possibly an essential gene, disruptants not obtained by UAU1 method
		Y					orf19.5831
					Y		orf19.5844		Ortholog(s) have role in meiotic DNA recombinase assembly, reciprocal meiotic recombination and condensed nuclear chromosome localization
		Y					orf19.5858	EGD2	Putative nascent polypeptide associated complex protein alpha subunit; soluble protein in hyphae; macrophage/pseudohyphal-induced; protein level decrease in stationary phase cultures; GlcNAc-induced protein
		Y					orf19.5859	DAL8	Putative allantoate permease; fungal-specific (no human or murine homolog)
		Y					orf19.5862	AFP99	Protein related to arginases; downregulated upon adherence to polystyrene; regulated by Gcn2p and Gcn4p
Y			Y				orf19.5906	ADE2	Phosphoribosylaminoimadazole carboxylase; role in adenine biosynthesis; required for normal growth and virulence in immunosuppressed mouse infection; not induced in GCN response, in contrast to S. cerevisiae ADE2; stationary phase-enriched
Y				Y	Y	Y	orf19.5908	TEC1	TEA/ATTS transcription factor; involved in white cell pheromone response, regulates hypha-specific genes, wild-type biofilm formation; regulates BCR1; transcription regulated by Cph2p in some conditions; alkaline-, and biofilm-induced
			Y				orf19.5911	CMK1	Putative calcium/calmodulin-dependent protein kinase II; expression regulated upon white-opaque switching; biochemically purified Ca2+/CaM-dependent kinase is soluble, cytosolic, monomeric, and serine-autophosphorylated; Hap43p-repressed
			Y		Y		orf19.5917	STP3	Transcription factor; regulates SAP2, OPT1 expression and thereby protein catabolism for nitrogen source; activated via amino-acid-induced proteolytic processing; macrophage/pseudohyphal-repressed
					Y		orf19.5917.3		Ortholog(s) have RNA binding activity, role in poly(A)+ mRNA export from nucleus, transcription-coupled nucleotide-excision repair and transcription export complex localization
			Y				orf19.593	FGR32	Protein similar to S. cerevisiae Swa2p; induced upon adherence to polystyrene; transposon mutation affects filamentous growth; Hap43p-repressed gene
Y	Y		Y			Y	orf19.5960	NCE102	Protein involved in non classical protein export; localized to plasma membrane; Hap43p-induced gene; late-stage biofilm-induced
					Y		orf19.5964.2	RPL35	Ribosomal protein; downregulation correlates with clinical development of fluconazole resistance; shows colony morphology-related gene regulation by Ssn6p; Hap43p-induced
			Y				orf19.5968	RDI1	Putative rho GDP dissociation inhibitor; transposon mutation affects filamentous growth; farnesol-, filament-induced; regulated by Nrg1p, Tup1p; protein levels decrease in stationary phase yeast cultures
					Y		orf19.5992	WOR2	Transcriptional regulator of white-opaque switching; required for maintenance of opaque state; Hap43p-induced gene
					Y		orf19.5994	RHB1	Putative small G protein from the Ras superfamily involved in cell wall integrity and control of filamentous growth under nitrogen starvation
Y					Y		orf19.5999	DYN1	Dynein heavy chain, a motor protein that moves toward the microtubule minus end; required for wild-type yeast-form cell separation, spindle positioning, nuclear migration, hyphal growth; transcription is regulated by Mig1p, Hap43p
Y					Y	Y	orf19.6000	CDR1	Multidrug transporter of ATP-binding cassette (ABC) superfamily; transports phospholipids in an in-to-out direction; transcription induced by beta-estradiol, progesterone, corticosteroid, or cholesterol; repressed in young biofilms
			Y				orf19.6024
					Y		orf19.6037	ASM3	Putative secreted acid sphingomyelin phosphodiesterase; induced in biofilms; possible Kex2p substrate; increased transcription is observed in an azole-resistant strain that overexpresses MDR1
					Y		orf19.6038	UGA32	Predicted zinc-finger protein; has similarity to S. cerevisiae Uga3p, which is a transcription factor involved in the regulation of gamma-aminobutyrate metabolism genes
			Y				orf19.6056		Ortholog(s) have phosphatase activity, role in dephosphorylation and cytosol, nucleus localization
Y						Y	orf19.606		Hap43p-induced gene; ortholog of S. cerevisiae YLR352W
Y							orf19.607		Ortholog(s) have DNA-dependent ATPase activity, role in transcription-coupled nucleotide-excision repair and cytosol, nucleus localization
Y						Y	orf19.6070	ENA2	Putative sodium transporter; transcription upregulated in response to ciclopirox olamine; alkaline upregulated by Rim101p; repressed upon high-level peroxide stress; upregulated in oral candidiasis clinical isolates; possibly essential gene
Y					Y		orf19.6071		Ortholog(s) have peptide alpha-N-acetyltransferase activity, role in N-terminal peptidyl-methionine acetylation, cytoskeleton organization, mitochondrion inheritance and NatB complex localization
					Y		orf19.6072	CDC13	Essential protein with similarity to S. cerevisiae Cdc13p, involved in telomere maintenance
					Y		orf19.6073	HMX1	Heme oxygenase; acts in utilization of hemin iron; transcriptionally activated by heat, low iron, or hemin; negatively regulated by Efg1p; expression greater in low iron; upregulated by Rim101p at pH 8; Hap43p-induced; biofilm-induced
			Y				orf19.6082		Ortholog(s) have unfolded protein binding activity, role in protein folding, protein localization at cell surface and integral to endoplasmic reticulum membrane, mitochondrial outer membrane localization
			Y				orf19.6086	LEU4	Putative 2-isopropylmalate synthase; regulated by Nrg1p, Mig1p, Tup1p, Gcn4p; upregulated in the presence of human whole blood or polymorphonuclear (PMN) cells; macrophage/pseudohyphal-repressed after 16h; fungal-specific
			Y				orf19.6091	RIM8	beta-arrestin-like protein involved in pH response; required for pathogenesis, activation of Rim101p and alkaline pH-induced hyphal growth; colony morphology-related gene regulation by Ssn6p; negative feedback regulation target
					Y		orf19.610	EFG1	bHLH transcriptional regulator required for white-phase cell type; hyphal growth, metabolism, cell-wall gene regulator; roles in adhesion, virulence; Cph1p and Efg1p have role in host cytokine response; binds E-box; T206 phosphorylated
					Y		orf19.6109	TUP1	Transcriptional corepressor with C-terminal WD40 repeats; represses filamentous growth, regulates phase switching, roles in germ tube induction, farnesol response; farnesol upregulated in biofilm; in repression pathways with Nrg1p, Rfg1p
					Y		orf19.6110
Y	Y					Y	orf19.6116	GLK4	Putative glucokinase; decreased expression in hyphae compared to yeast-form cells
Y							orf19.6121	MNL1	Transcription factor that activates transcription of stress response genes via SLE (STRE-like) elements, required for adaptation to weak acid stress; activates a subset of the genes that are repressed by Nrg1p
					Y		orf19.6138		Protein similar to ferric reductase Fre10p; possibly an essential gene, disruptants not obtained by UAU1 method
Y							orf19.6165	KGD1	Putative 2-oxoglutarate dehydrogenase; regulated by Efg1p under yeast-form but not hyphal growth conditions; transcription is upregulated in an RHE model of oral candidiasis; stationary phase enriched protein; Hap43p-repressed gene
					Y		orf19.6171		Ortholog(s) have adenyl-nucleotide exchange factor activity, nucleocytoplasmic transporter activity
					Y		orf19.6173	STD1	Putative transcription factor involved in control of glucose-regulated gene expression; repressed by Rgt1p
			Y				orf19.6190	SRB1	Essential GDP-mannose pyrophosphorylase; synthesizes GDP-mannose for protein glycosylation; functional homolog of S. cerevisiae Psa1p; on yeast-form cell surface, not hyphal cells; alkaline upregulated; induced on adherence to polystyrene
					Y		orf19.6191	TLO8	Member of a family of telomere-proximal genes of unknown function; may be spliced in vivo
Y							orf19.6211
			Y				orf19.6220.4		Ortholog(s) have cytosol, nucleolus localization
					Y		orf19.6224		Has domain(s) with predicted role in response to stress and integral to membrane localization
Y							orf19.6229	CAT1	Catalase; resistance to oxidative stress, neutrophils, peroxide; role in virulence; regulated by iron, ciclopirox, fluconazole, carbon source, pH, Rim101p, Ssn6p, Hog1p, Hap43p, Sfu1p, Sef1p, farnesol, core stress response
Y						Y	orf19.6245		Predicted ORF in Assemblies 19, 20 and 21; regulated by osmotic stress (via Hog1p) and oxidative stress (Hog1p- and Cap1p-independent); transcription is induced in response to alpha pheromone in SpiderM medium
		Y					orf19.6263		Predicted membrane transporter, member of the monocarboxylate porter (MCP) family, major facilitator superfamily (MFS)
			Y				orf19.6286		Ortholog(s) have role in vacuolar transport and endosome localization
				Y			orf19.6305		Hydroxytrimethyllysine aldolase, the second enzyme in the carnitine biosynthesis pathway
				Y			orf19.6306		Trimethylaminobutyraldehyde dehydrogenase, the third enzyme of the carnitine biosynthesis pathway
					Y		orf19.6348		Protein not essential for viability
Y			Y	Y		Y	orf19.6387	HSP104	Heat-shock protein; functional homolog of S. cerevisiae Hsp104p; chaperone and prion propagation activity in S. cerevisiae; guanidine-insensitive; heat shock/stress induced; downregulated in farnesol-treated biofilm; sumoylation target
			Y				orf19.6390
Y			Y	Y			orf19.6391		Increased transcription is observed in an azole-resistant strain that overexpresses MDR1
			Y				orf19.6396		Putative patatin-like phospholipase; similar to S. cerevisiae Nte1p, which is predicted to be a membrane protein; antigenic during human oral infection; Hap43p-repressed gene
			Y				orf19.6402	CYS3	Cystathionine gamma-lyase; upregulated by alkaline, biofilm, amphotericin B, heavy metal (cadmium) stress, oxidative stress (via Cap1p); possibly adherence-induced; Hog1p regulated; levels decrease in stationary phase yeast cells
Y						Y	orf19.6408		Hap43p-repressed gene; induced during planktonic growth
					Y		orf19.6416		Ortholog(s) have role in cellular response to oxidative stress, protein N-linked glycosylation and endoplasmic reticulum membrane localization
			Y				orf19.6442	PRP8	Protein similar to S. cerevisiae Prp8p; transcription is repressed in response to alpha pheromone in SpiderM medium
Y							orf19.645.1	VMA13	Has domain(s) with predicted proton-transporting ATPase activity, rotational mechanism activity, role in ATP hydrolysis coupled proton transport and vacuolar proton-transporting V-type ATPase, V1 domain localization
			Y				orf19.6460	PEX1	Ortholog(s) have ATPase activity, protein heterodimerization activity, role in protein import into peroxisome matrix, receptor recycling and cytosol, membrane fraction, peroxisome, soluble fraction localization
			Y				orf19.6472	CYP1	Peptidyl-prolyl cis-trans isomerase; cyclosporin A sensitive activity; soluble in hyphae; biofilm induced, macrophage-induced protein; downregulated upon treatment of biofilm with farnesol; present in exponential and stationary phase cells
				Y			orf19.6482		Protein of unknown function; induced by nitric oxide independent of Yhb1p; regulated by Sef1p-, Sfu1p-, and Hap43p
Y							orf19.6496	TRS33	Putative TRAPP complex subunit; constitutive expression independent of MTL or white-opaque status
Y					Y	Y	orf19.6514	CUP9	Genecupregulated in clinical isolates from HIV+ patients with oral candidiasis; transcription reduced upon yeast-hyphal switch; ketoconazole-induced; Plc1p-regulated; shows colony morphology-related Ssn6p regulation; biofilm-induced gene
			Y				orf19.6527		Predicted ORF in Assemblies 19, 20 and 21; shows colony morphology-related gene regulation by Ssn6p; transcriptionally activated by Mnl1p under weak acid stress; possibly an essential gene, disruptants not obtained by UAU1 method
Y						Y	orf19.6529	CDC34	Putative ubiquitin-protein ligase; transcription is regulated by Nrg1p and Tup1p, and by Gcn2p and Gcn4p; planktonic growth-induced gene
Y							orf19.6530		Similar to bacterial DnaJ; transcriptionally regulated by iron; expression greater in low iron; late-stage biofilm-induced
Y			Y				orf19.6539		Putative trancription modulator; RuvB-like protein family member; heterozygous null mutant displays sensitivity to virgineone
Y			Y				orf19.6540	PFK2	Phosphofructokinase beta subunit, a Pfk1p-Pfk2p heteromultimer; activated by fructose 2,6-bisphosphate, AMP, inhibited by ATP; downregulated upon phagocytosis or hyphal growth; fluconazole-induced; stationary-phase enriched; biofilm-induced
Y							orf19.6547
Y						Y	orf19.6548	ISU1	Protein with similarity to NifU; possible role in iron-sulfur cluster biogenesis; transcriptionally regulated by iron; expression greater in low iron; transcription is upregulated in both intermediate and mature biofilms
Y						Y	orf19.6554		Hap43p-repressed gene; expression upregulated by ketoconazole, by hypoxia and during growth in the mouse cecum
			Y				orf19.6559		Putative RNA polymerase III transcription initiation factor complex (TFIIIC) subunit; growth phase regulated protein; levels decrease in stationary phase yeast cultures; Hap43p-repressed; biofilm-induced
	Y				Y		orf19.657	SAM2	S-adenosylmethionine synthetase, localizes to surface of hyphal cells, but not yeast-form cells; possible biofilm-induced expression (reports differ); alkaline upregulated; Hog1p-induced; farnesol-downregulated
Y						Y	orf19.6578		Predicted membrane transporter, member of the vesicular neurotransmitter (VNT) family, major facilitator superfamily (MFS); downregulated in core caspofungin response; induced in oralpharyngeal candidasis
Y						Y	orf19.6586		Late-stage biofilm-induced gene; increased transcription observed upon benomyl treatment or in an azole-resistant strain that overexpresses MDR1; shows colony morphology-related regulation by Ssn6p; induced by nitric oxide; Hap43p-repressed
				Y			orf19.6595	RTA4	Protein similar to S. cerevisiae Rsb1p, involved in fatty acid transport; transposon mutation affects filamentous growth; alkaline downregulated; caspofungin induced; possibly an essential gene; Hap43p-repressed
		Y					orf19.6596		Putative esterase; possibly transcriptionally regulated by Tac1p; transcriptionally activated by Mnl1p under weak acid stress; protein present in exponential and stationary growth phase yeast cultures
	Y						orf19.6608		Predicted ORF in Assemblies 19, 20 and 21; downregulation correlates with clinical development of fluconazole resistance
Y							orf19.6621	MHP1	Protein similar to S. cerevisiae Mhp1p, which is involved in microtubule stabilization; transposon mutation affects filamentous growth; possibly transcriptionally regulated upon hyphal formation; possibly an essential gene (by UAU1 method)
			Y				orf19.6626		Predicted ORF in Assemblies 19, 20 and 21; possibly transcriptionally regulated upon hyphal formation
			Y				orf19.6640	TPS1	Trehalose-6-phosphate synthase; role in hyphal growth and virulence in mouse systemic infection; upregulated in presence of human neutrophils; macrophage/pseudohyphal-repressed after 16h; stationary phase enriched protein; Hap43p-repressed
Y			Y		Y		orf19.6659	GAP6	Broad-specificity amino acid permease; Plc1p-regulated; Gcn4p-regulated; fungal-specific (no human or murine homolog)
Y							orf19.667.1	RPL37B	Ribosomal protein L37; Hap43p-induced gene
		Y					orf19.6679		Ortholog(s) have cytosol, nucleus localization
Y							orf19.668		Ortholog(s) have chromatin binding activity, role in response to DNA damage stimulus and Rpd3L-Expanded complex, mitochondrion localization
			Y				orf19.6684	PNC1	Putative nicotinamidase, involved in NAD salvage pathway; decreased transcription is observed in an azole-resistant strain that overexpresses MDR1
Y	Y					Y	orf19.670.2		Hap43p-repressed gene; hypoxia downregulated, ketoconazole induced; late-stage biofilm-induced; induced in oralpharyngeal candidasis
					Y		orf19.6707		Predicted ORF in Assemblies 19, 20 and 21; transcription is repressed in response to alpha pheromone in SpiderM medium
Y					Y		orf19.671	PSP1	Protein repressed during the mating process
Y							orf19.6713		Has domain(s) with predicted nucleic acid binding, zinc ion binding activity and intracellular localization
			Y				orf19.6715
					Y		orf19.6717		Ortholog(s) have cytoplasm, nucleus localization
				Y			orf19.6720		Protein similar to S. cerevisiae Ydr090cp; transposon mutation affects filamentous growth
					Y		orf19.6734	TCC1	Protein involved in regulation of filamentous growth and virulence; interacts with Tup1p; acts in transcriptional regulation of hypha-specific genes; contains 4 tetratricopeptide repeat (TPR) motifs; flucytosine repressed; Tbp1p-activated
			Y		Y		orf19.6736		Ortholog(s) have role in maturation of SSU-rRNA and mitochondrial inner membrane localization
			Y				orf19.6745	TPI1	Triose-phosphate isomerase; antigenic in mouse or human; mutation affects filamentous growth; biofilm-induced; macrophage-downregulated protein; protein present in exponential and stationary growth phase yeast cultures; possibly essential
Y		Y					orf19.675		Putative cell wall protein; induced in core stress response and core caspofungin response; iron-regulated; amphotericin B, ketoconazole, and hypoxia induced; regulated by Cyr1p, Ssn6p; induced in oralpharyngeal candidasis
					Y		orf19.6753		Predicted ORF in Assemblies 19, 20 and 21; possibly an essential gene, disruptants not obtained by UAU1 method
			Y				orf19.6754
			Y				orf19.6757	GCY1	Possible aldo/keto reductase; mutation confers hypersensitivity to toxic ergosterol analog; farnesol-downregulated; stationary phase enriched protein; biofilm- and planktonic growth-induced gene
					Y		orf19.6766		Hap43p-induced gene; S. cerevisiae ortholog NOP13, a nucleolar protein found in preribosomal complexes
Y						Y	orf19.6771	UBI4	Ubiquitin precursor (polyubiquitin), contains three tandem repeats of the ubiquitin peptide that are processed to individual units; transcription is induced by stress; mRNA found in yeast-form and mycelial cells at similar abundance
Y					Y		orf19.6798	SSN6	Functional homolog of S. cerevisiae Cyc8p/Ssn6p; Ssn6p and Tup1p regulate distinct sets of genes; hyphal growth regulator; overexpression or mutation causes avirulence in mouse IV infection; TPR motifs; repressed during hyphal growth
			Y				orf19.6809		Putative phosphomutase-like protein; protein present in exponential and stationary growth phase yeast cultures; Hap43p-repressed gene; planktonic growth-induced gene
Y			Y			Y	orf19.6814	TDH3	NAD-linked glyceraldehyde-3-phosphate dehydrogenase; glycolysis enzyme; binds fibronectin and laminin; at yeast and hyphal surface; antigenic in infection; farnesol-downregulated; stationary phase-enriched; biofilm-induced; GlcNAc-induced
Y			Y				orf19.6816		Ortholog(s) have alditol:NADP+ 1-oxidoreductase activity, role in D-xylose catabolic process, arabinose catabolic process, cellular response to oxidative stress and cytosol, nucleus localization
Y				Y			orf19.6817	FCR1	Zinc cluster transcription factor; negative regulator of fluconazole, ketoconazole, brefeldin A resistance; transposon mutation increases filamentous growth; partially suppresses S. cerevisiae pdr1 pdr3 mutant fluconazole sensitivity
				Y			orf19.6818		Ortholog(s) have cytosol, mitochondrion localization
					Y		orf19.6828		Ortholog(s) have role in rRNA processing and nucleolus, preribosome, large subunit precursor localization
Y							orf19.6842	TUS1	Putative guanine nucleotide exchange factor; transcriptionally activated by Mnl1p under weak acid stress
Y						Y	orf19.6843		Ortholog(s) have role in CenH3-containing nucleosome assembly at centromere, chromatin silencing at centromere, mitotic sister chromatid segregation and nucleus localization
	Y						orf19.6852		Biofilm-induced gene; ortholog of S. cerevisiae RMD6
	Y						orf19.6852.1
			Y				orf19.686		Predicted ORF in Assemblies 19, 20 and 21; regulated by Nrg1p
				Y			orf19.6874		Putative helix-loop-helix (HLH) transcription factor with a role in filamentous growth
Y							orf19.6881	YTH1	Putative mRNA cleavage and polyadenylation specificity factor; transcription is regulated upon yeast-hyphal switch; decreased expression in hyphae compared to yeast-form cells; fluconazole or flucytosine induced
Y			Y				orf19.6882	OSM1	Putative flavoprotein subunit of fumarate reductase; soluble protein in hyphae; fungal-specific (no human or murine homolog); caspofungin repressed; stationary phase enriched protein; biofilm-induced gene
			Y				orf19.6882.1		Ortholog(s) have structural constituent of ribosome activity, role in cytoplasmic translation and cytosolic large ribosomal subunit, nucleolus localization
					Y		orf19.6896		Predicted ORF in Assemblies 19, 20 and 21; member of a family encoded by FGR6-related genes in the RB2 repeat sequence
			Y				orf19.69		Predicted ORF in Assemblies 19, 20 and 21; transcriptionally activated by Mnl1p under weak acid stress
					Y		orf19.6920		Hap43p-induced gene; induced upon biofilm formation
			Y				orf19.6926	CSC25	Guanyl-nucleotide exchange factor; activator of Ras/adenylyl cyclase pathway; functional homolog of S. cerevisiae Cdc25p; transposon mutation affects filamentous growth
Y					Y	Y	orf19.6928	SAP9	Secreted aspartyl protease; roles in adhesion, cell surface integrity; induced by antifungal drugs, stationary phase, or in white-phase cells; farnesol-downregulated in biofilm; autocatalytic processing; GPI-anchor; N-glycosylated
			Y				orf19.6936	RAD53	Protein involved in regulation of DNA-damage-induced filamentous growth; putative component of cell cycle checkpoint; ortholog of S. cerevisiae Rad53p, protein kinase required for cell-cycle arrest in response to DNA damage
Y			Y	Y			orf19.6937	PTR2	Putative oligopeptide transporter; regulated by Stp2p and Stp3p; transcriptionally induced upon phagocytosis by macrophage; downregulated by Rim101p at pH 8; biofilm-induced
		Y					orf19.6956	DAL9	Putative allantoate permease; fungal-specific (no human or murine homolog)
					Y		orf19.6982		Ortholog(s) have ribosome binding activity and mitochondrion localization
Y							orf19.6983		Hap43p-repressed gene; repressed by nitric oxide
					Y		orf19.6984
Y					Y	Y	orf19.699		Biofilm-induced gene
Y							orf19.6993	GAP2	General amino acid permease; ketoconazole, flucytosine repressed; Ssy1p-dependent histidine induction; regulated by Nrg1p, Tup1p; shows colony morphology-related gene regulation by Ssn6p; biofilm- and planktonic growth-induced
			Y				orf19.6996		Hap43p-repressed gene; planktonic growth-induced gene
		Y					orf19.701	CFL11	Protein similar to ferric reductase Fre10p; flucytosine repressed; possibly adherence-induced; possibly an essential gene, disruptants not obtained by UAU1 method
			Y				orf19.7011		Ortholog(s) have 90S preribosome, nucleus, spindle pole body localization
Y	Y					Y	orf19.7021	GPH1	Putative glycogen phosphorylase with a role in glycogen metabolism; regulated by Ssk1p, Mig1p, Tup1p, Hap43p; fluconazole-induced; localizes to cell surface of hyphae, not yeast cells; stationary phase enriched protein
Y	Y						orf19.7022
			Y				orf19.7023		Predicted ORF in Assemblies 19, 20 and 21; oxidative stress-induced via Cap1p
			Y				orf19.7024		Ortholog of Candida albicans WO-1 : CAWG_05448
Y					Y	Y	orf19.7042		Increased transcription is observed upon benomyl treatment or in an azole-resistant strain that overexpresses MDR1; induced by nitric oxide
					Y		orf19.7043		Ortholog(s) have endoplasmic reticulum localization
					Y		orf19.7044	RIM15	Ortholog(s) have protein kinase activity, role in age-dependent response to oxidative stress involved in chronological cell aging, protein phosphorylation, regulation of meiosis and cytosol, nucleus localization
			Y				orf19.7047	RTF1	Putative RNA polymerase II-associated Paf1 complex subunit; induced during the mating process
		Y					orf19.7049	CYB5	Cytochrome b(5); not essential for viability; similar to S. cerevisiae Cyb5p; transcriptionally regulated by iron; expression greater in high iron; fluconazole-induced; shows colony morphology-related gene regulation by Ssn6p
	Y						orf19.7053	GAC1	Putative regulatory subunit of serine/threonine phosphoprotein phosphatase 1; fluconazole-induced; biofilm-induced; caspofungin repressed; transcriptionally activated by Mnl1p under weak acid stress; regulated by Nrg1p, Tup1p
					Y		orf19.7077		Putative ferric reductase; transcription is activated by Mac1p under copper starvation; Plc1p-regulated; transcription is negatively regulated by Rim101p
Y	Y					Y	orf19.7084	DFI1	Cell-surface associated glycoprotein; promotes activation of Cek1p in a matrix-dependent manner; N-glycosylated
Y	Y					Y	orf19.7085		Predicted ORF in Assemblies 19, 20 and 21; induced in core stress response; induced by heavy metal (cadmium) stress via Hog1p; oxidative stress-induced via Cap1p; induced by Mnl1p under weak acid stress; macrophage-downregulated
					Y		orf19.7094	HGT12	Glucose, fructose, mannose transporter; major facilitator superfamily; role in macrophage-induced hyphal growth; detected at germ tube plasma membrane by mass spectrometry; Snf3p-induced; 12 probable transmembrane segments
			Y				orf19.713		Ortholog(s) have role in apoptotic process and cytoplasm, nucleus localization
		Y		Y			orf19.7151		Ortholog of Candida dubliniensis CD36 : CD36_73885 and Candida albicans WO-1 : CAWG_05751
Y		Y		Y			orf19.7152		Protein similar to Aspergillus CYSK O-acetylserine sulfhydrylase, suggesting that C. albicans uses an O-acetyl-serine (OAS) pathway of sulfur assimilation; upregulated in biofilm; protein level decreases in stationary phase cultures
			Y				orf19.7173		Ortholog of C. parapsilosis CDC317 : CPAR2_702310, Lodderomyces elongisporus NRLL YB-4239 : LELG_04029, Candida dubliniensis CD36 : CD36_73730 and Candida orthopsilosis Co 90-125 : CORT0G02490
			Y				orf19.7198		Ortholog(s) have role in negative regulation of induction of conjugation with cellular fusion and negative regulation of transcription from RNA polymerase II promoter, more
			Y				orf19.7199		Ortholog(s) have TRC complex, nucleus localization
		Y			Y		orf19.7218	RBE1	Cell wall protein; transcript negatively regulated by Rim101p, Efg1p, Ssn6p, alkaline conditions; signal sequence, O-glycosylation; no GPI anchor predicted; ketoconazol upregulated; biofilm-induced, regulated by Sef1p, Sfu1p, Hap43p
		Y					orf19.7219	FTR1	High-affinity iron permease; required for mouse virulence, low-iron growth; iron, amphotericin B, caspofungin, ciclopirox, Hog1p, Sef1p, Sfu1p, and Hap43p regulated; complements S. cerevisiae ftr1 iron transport; Hap43p-repressed
			Y				orf19.7227		Putative protein phosphatase inhibitor; Hap43p-repressed; homozygous transposon insertion decreases colony wrinkling but does not block true hyphal growth in liquid media; mutation confers hypersensitivity to toxic ergosterol analog
Y							orf19.7229	IML2	Hap43p-repressed gene; early-stage biofilm-induced
			Y				orf19.7231	FTR2	High-affinity iron permease; probably interacts with ferrous oxidase; regulated by iron level, ciclopirox olamine, amphotericin B, caspofungin; complements S. cerevisiae ftr1 iron transport defect; Hap43p-repressed
Y							orf19.7239		Ortholog(s) have role in pheromone-dependent signal transduction involved in conjugation with cellular fusion and membrane raft, plasma membrane localization
Y	Y				Y	Y	orf19.7247	RIM101	Transcription factor involved in alkaline pH response; required for alkaline-induced hyphal growth; role in virulence in mouse systemic infection; activated by C-terminal proteolytic cleavage; mediates both positive and negative regulation
Y	Y				Y		orf19.7250		Ortholog of C. parapsilosis CDC317 : CPAR2_700430, Candida tenuis NRRL Y-1498 : CANTEDRAFT_115109, Debaryomyces hansenii CBS767 : DEHA2D04730g and Candida dubliniensis CD36 : CD36_13320
					Y		orf19.727		Predicted ORF in Assemblies 19, 20 and 21; member of a family encoded by FGR6-related genes in the RB2 repeat sequence
Y							orf19.7279.1		Ortholog of C. parapsilosis CDC317 : CPAR2_201160, Candida tenuis NRRL Y-1498 : CANTEDRAFT_115461, Debaryomyces hansenii CBS767 : DEHA2C13332g and Spathaspora passalidarum NRRL Y-27907 : SPAPADRAFT_59190
			Y				orf19.7297		Putative cystathionine gamma-synthase; decreased levels in stationary phase cultures; Hog1p-induced; Gcn4p-regulated
Y					Y	Y	orf19.7313	SSU1	Protein similar to S. cerevisiae Ssu1p sulfite transport protein; transposon mutation affects filamentous growth; regulated by Gcn2p and Gcn4p; induced by nitric oxide; Hap43p-repressed; biofilm-induced
Y					Y	Y	orf19.7314	CDG1	Putative cysteine dioxygenases; expression is regulated upon white-opaque switching; transcription is upregulated in both intermediate and mature biofilms
			Y				orf19.7322		Ortholog(s) have cytosol, nucleus, ribosome localization
	Y		Y				orf19.7323	CBP1	Corticosteroid binding protein; transcription induced at late log-phase or upon adherence to polystyrene; not induced by corticosterone; contains a possible NAD/FAD binding region; regulated by Nrg1p, Tup1p
	Y						orf19.7324	THI13	Thiamin pyrimidine synthase, involved in synthesis of the thiamine precursor hydroxymethylpyrimidine phosphate; single-turnover enzyme that provides histidine for HMP-P formation; induced by nitric oxide independently of Yhb1p
					Y		orf19.7328		Gene transcription regulated by Mig1p and Tup1p
					Y		orf19.7329		Ortholog(s) have ubiquitin-protein ligase activity
				Y			orf19.7336		Predicted membrane transporter, member of the drug:proton antiporter (14 spanner) (DHA2) family, major facilitator superfamily (MFS)
				Y			orf19.7337		Ortholog(s) have cytosol, fungal-type vacuole membrane, nucleus localization
Y	Y					Y	orf19.734	GLK1	Putative glucokinase; transcription regulated upon yeast-hyphal switch; regulated by Efg1p; fluconazole-induced; induced in core stress response; shows colony morphology-related gene regulation by Ssn6p; GlcNAc-induced protein
Y				Y			orf19.7342	AXL1	Putative endoprotease; induced by alpha factor; transcription is upregulated in an RHE model of oral candidiasis and in clinical isolates from HIV+ patients with oral candidiasis
					Y		orf19.7349	CHS4	Activator of Chs3p chitin synthase; required for wild-type wall chitin content, but not for hyphal growth; mutant resistant to Calcofluor white; prenylation and 2 transmembrane segments predicted; functional homolog of S. cerevisiae Chs4p
					Y		orf19.7358		Ortholog(s) have protein channel activity, role in protein complex assembly, protein import into mitochondrial outer membrane and integral to mitochondrial outer membrane, mitochondrial sorting and assembly machinery complex localization
		Y					orf19.736	SRB8	Putative RNA polymerase II mediator complex subunit; early-stage biofilm-induced gene; ortholog of S. cerevisiae SRB8;
					Y		orf19.7374	CTA4	Zinc cluster transcription factor; involved in response to nitric oxide; induced by nitric oxide; transcriptionally activated by Mnl1p under weak acid stress; downregulated upon adherence to polystyrene; Hap43p-repressed
Y				Y	Y		orf19.7380		Has domain(s) with predicted nucleic acid binding, nucleotide binding activity
Y				Y	Y	Y	orf19.7381	AHR1	Zinc-finger transcription factor involved in regulation of adhesion genes; involved in white-opaque switch; forms complex with Mcm1p; null mutant displays sensitivity to 5-fluorocytosine and to lithium chloride
					Y		orf19.7382	CAM1	Putative translation elongation factor eEF1 gamma; protein level decreased in stationary phase cultures
				Y			orf19.7391	OCH1	Alpha-1,6-mannosyltransferase; initiates N-glycan outer chain branch addition; similar to S. cerevisiae Och1p; required for wild-type virulence in mouse intravenous infection; fungal-specific (no human or murine homolog)
			Y				orf19.7396		Hap43p-repressed gene; planktonic growth-induced
Y	Y			Y		Y	orf19.740	HAP41	Hap43p-repressed gene; not required for response to low iron; transcriptionally activated by Mnl1p under weak acid stress
Y	Y				Y		orf19.7400	ALS7	ALS family protein; hypermutable contingency gene; growth-regulated, downregulated in biofilm; two variable repeat regions; expression in S. cerevisiae does not confer adhesiveness; ALS family includes adhesins, cell-surface glycoproteins
Y	Y				Y		orf19.7401	ISW2	Protein required for chlamydospore formation, not essential for viability; Hap43p-induced gene; repressed by high-level peroxide stress; similar to S. cerevisiae Isw2p, an ATPase involved in chromatin remodeling
			Y				orf19.741		Ortholog of Candida albicans WO-1 : CAWG_03303
					Y		orf19.7436	AAF1	Possible regulatory protein; putative adhesin-like protein; Glu-rich domain; production in S. cerevisiae increases endothelial cell adherence and flocculence; detected in yeast and hyphal cells; biofilm, alkaline or caspofungin upregulated
			Y				orf19.7466	ACC1	Putative acetyl-coenzyme-A carboxylases; regulated by Efg1p; amphotericin B repressed; caspofungin repressed; intron in 5'-UTR; gene used for strain identification by multilocus sequence typing; Hap43p-induced gene
					Y		orf19.7473		Ortholog(s) have role in endocytosis and actin cortical patch, cellular bud neck, cytoplasm localization
Y							orf19.7482		Ortholog of C. parapsilosis CDC317 : CPAR2_803740, Lodderomyces elongisporus NRLL YB-4239 : LELG_00467, Candida dubliniensis CD36 : CD36_25640 and Candida orthopsilosis Co 90-125 : CORT0A03760
Y							orf19.7483	CRM1	Functional homolog of S. cerevisiae Crm1p, which acts in protein nuclear export; predicted to be resistant to antifungal drug leptomycin B; partially suppresses signal transduction defects of S. cerevisiae ste20 mutant
					Y		orf19.7489.3		Ortholog(s) have role in negative regulation of transcription from RNA polymerase II promoter in response to iron and cytosol, nucleus localization
Y							orf19.7497		Ortholog(s) have ubiquitin-protein ligase activity, role in protein ubiquitination involved in ubiquitin-dependent protein catabolic process and Cul3-RING ubiquitin ligase complex, cytoplasm, nucleus localization
Y							orf19.7498	LEU1	3-isopropylmalate dehydratase; antigenic in humans; decreased expression in hyphae vs yeast cells; alkaline downregulated; upregulated by human whole blood or PMN cells; regulated by Sef1p-, Sfu1p-, and Hap43p
			Y				orf19.7511		Ortholog(s) have structural constituent of nuclear pore activity, role in cell division, nuclear pore organization, regulation of mitotic cell cycle and cytosol, nuclear membrane, nuclear pore, spindle pole body localization
					Y		orf19.7521	REP1	Protein involved in negative regulation of MDR1 transcription; mutants show increased resistance to azole drugs
					Y		orf19.7522		Hap43p-repressed gene; mutation confers hypersensitivity to amphotericin B
			Y				orf19.7529	EPL1	Subunit of the NuA4 histone acetyltransferase complex
Y							orf19.7539	INO2	Transcriptional activator that forms a heterodimer with Ino4p; likely regulates genes involved in phosphatidylcholine and phosphatidylinositol biosynthesis, fatty acid beta-oxidation, and peroxisome biogenesis
			Y				orf19.7551	ALO1	D-Arabinono-1,4-lactone oxidase involved in biosynthesis of dehydro-D-arabinono-1,4-lactone, which has a protective role against oxidative damage; plasma membrane-localized;required for full virulence in a mouse model of systemic infection
Y						Y	orf19.7566		Late-stage biofilm-induced gene; transcription is upregulated in clinical isolates from HIV+ patients with oral candidiasis; alkaline upregulated by Rim101p; fungal-specific (no human or murine homolog)
			Y				orf19.7580		Ortholog of C. parapsilosis CDC317 : CPAR2_200710, Candida tenuis NRRL Y-1498 : CANTEDRAFT_112338, Debaryomyces hansenii CBS767 : DEHA2G06094g and Candida dubliniensis CD36 : CD36_35095
		Y					orf19.7600	FDH3	Glutathione-dependent formaldehyde dehydrogenase involved in glycine catabolism; downregulated by Efg1p under yeast, not hyphal growth conditions; transcriptionally activated by Mnl1p under weak acid stress
		Y					orf19.7601		Ortholog(s) have rRNA (uridine-2'-O-)-methyltransferase activity, role in rRNA methylation and mitochondrion localization
					Y		orf19.761	TCO89	Putative homolog of S. cerevisiae Tco89p, which is a component of the TOR C1 complex that is involved in the regulation of growth and cell wall integrity; heterozygous null mutant displays sensitivity to rapamycin
					Y		orf19.7610	PTP3	Protein not essential for viability; similar to S. cerevisiae Ptp3p, which is a protein tyrosine phosphatase; hyphal induced; alkaline upregulated; regulated by Efg1p, Ras1p, cAMP pathways
			Y				orf19.7613	HCR1	Putative translation initiation factor; genes encoding ribosomal subunits, translation factors, and tRNA synthetases are downregulated upon phagocytosis by murine macrophage
			Y				orf19.7665		Ortholog(s) have role in mitochondrial respiratory chain complex IV assembly and mitochondrial inner membrane localization
			Y				orf19.7676	XYL2	Putative D-xylulose reductase; immunogenic in mice; soluble protein in hyphae; induced by caspofungin, fluconazole, Hog1p and during cell wall regeneration; Mnl1p-induced in weak acid stress; stationary phase enriched; biofilm-induced
	Y						orf19.771	LPG20	Aldo-keto reductase family protein; similar to aryl alcohol dehydrogenases; osmotic stress-induced, correlates with overexpression of MDR1 in fluconazole-resistant isolate; stationary phase enriched protein
	Y						orf19.772	LYS21	Putative homocitrate synthase of lysine biosynthesis; expression increased in a fluconazole-resistant isolate; colony morphology-related gene regulation by Ssn6p; ketoconazole-repressed; regulated by Gcn2p, Gcn4p, Hap43p
			Y				orf19.787		Ortholog of Candida albicans WO-1 : CAWG_03417
Y			Y			Y	orf19.791	RIM11	Protein not essential for viability; similar to S. cerevisiae Rim11p, which is a protein kinase involved in meiosis and sporulation
			Y				orf19.820	SDS22	Putative protein serine-threonine phosphatase; macrophage/pseudohyphal-repressed
Y	Y					Y	orf19.822	HSP21	Small heat shock protein involved in stress response and virulence; detected in some, not all, biofilm extracts; fluconazole-downregulated; transcription induced in cyr1 or ras1 mutants; stationary phase enriched protein
Y			Y		Y		orf19.84	CAN3	Hap43p-repressed gene; expression is regulated upon white-opaque switching
Y					Y	Y	orf19.85	GPX2	Similar to glutathione peroxidase; expression greater in high iron; alkaline upregulated by Rim101p; transcriptionally induced by alpha factor or interaction with macrophage; regulated by Efg1p; caspofungin repressed
		Y	Y				orf19.867		Ortholog(s) have ribosome localization
Y						Y	orf19.882	HSP78	Putative heat-shock protein; transcriptionally regulated by macrophage response; transcription is regulated by Nrg1p, Mig1p, Gcn2p, Gcn4p, Mnl1p; heavy metal (cadmium) stress-induced; stationary phase enriched protein
Y					Y		orf19.90		Ortholog(s) have cytoplasm localization
			Y				orf19.903	GPM1	Phosphoglycerate mutase; surface protein that binds host complement Factor H and FHL-1; antigenic in murine/human infection; biofilm-, fluconazole-, or amino acid starvation (3-AT) induced, farnesol-downregulated; biofilm, Hap43p-induced
Y	Y				Y	Y	orf19.909	STP4	Putative transcription factor with zinc finger DNA-binding motif; induced in core caspofungin response; shows colony morphology-related gene regulation by Ssn6p; induced by 17-beta-estradiol, ethynyl estradiol
Y							orf19.913.2		Hap43p-repressed gene
Y						Y	orf19.918	CDR11	Putative transporter of PDR subfamily of ABC family; Gcn4p-regulated; upregulated by Rim101p at pH 8
Y	Y				Y		orf19.920	RMT2	Minor protein arginine methyltransferases (PRMT) involved in methylation of arginine residues
Y	Y		Y		Y		orf19.921	HMS1	Transcriptional regulator required for morphogenesis induced by elevated temperature or Hsp90 compromise; acts downstream of Pcl1p
					Y		orf19.922	ERG11	Lanosterol 14-alpha-demethylase, cytochrome P450 family member, role in ergosterol biosynthesis; target of azole antifungals; may contribute to drug resistance; azole- or biofilm-induced; drug treated biofilm induced; hypoxia regulated
Y						Y	orf19.93		Putative mitochondrial intermembrane space protein; shows colony morphology-related gene regulation by Ssn6p; regulated by Sef1p-, Sfu1p-, and Hap43p
			Y				orf19.942	KRE62	Putative subunit of glucan synthase; macrophage-induced gene
				Y			orf19.943	FET33	Putative multicopper ferro-O2-oxidoreductase; downregulated in core caspofungin response; fungal-specific (no human or murine homolog)
Y	Y						orf19.951		Hap43p-repressed gene; transcription downregulated upon yeast-hyphal switch; fluconazole-induced; biofilm-induced
					Y		orf19.96	TOP1	DNA topoisomerase I; required for wild-type growth and for wild-type mouse virulence; sensitive to camptothecin; induced upon adherence to polystyrene
					Y		orf19.97	CAN1	Basic amino acid permease; complements lysine transport mutation; 10 predicted transmembrane regions, 3 predicted N-glycosylation sites; transcriptionally induced by phagocytosis by macrophages; late-stage biofilm-induced
					Y		orf19.996		Predicted ORF in Assemblies 19, 20 and 21; possibly an essential gene, disruptants not obtained by UAU1 method
